# Supplementary material for: Effect of apolipoprotein genotype and educational attainment on cognitive function in autosomal dominant Alzheimer’s disease
Source: Nat Commun. 2023 Aug 23;14:5120. doi: 10.1038/s41467-023-40775-z (PMC10447560; doi:10.1038/s41467-023-40775-z)
Supplement: Supplementary file 4 — Source Data [file 41467_2023_40775_MOESM4_ESM.xlsx]

## Sheet: Figure1a
Plot data	Age	lower_non	median_non	upper_non	lower_car	median_car	upper_car		Input data	Age	PSEN1 Group	MMSE
	18	28.0884	28.8754	29.6872	28.1339	28.8435	29.5972			47	Carriers	0
	18.1	28.097	28.8783	29.6832	28.1414	28.845	29.5932			52	Carriers	1
	18.2	28.1056	28.882	29.6779	28.1488	28.8464	29.5893			51	Carriers	2
	18.3	28.1154	28.8845	29.6726	28.1562	28.8484	29.5853			49	Carriers	3
	18.4	28.1248	28.8866	29.6673	28.1621	28.8508	29.5813			54	Carriers	4
	18.5	28.1338	28.8893	29.6621	28.1677	28.8525	29.5798			55	Carriers	4
	18.6	28.1429	28.8929	29.6568	28.1733	28.8537	29.5746			54	Carriers	5
	18.7	28.1519	28.8951	29.6514	28.1789	28.8553	29.5695			49	Carriers	6
	18.8	28.1609	28.8982	29.6461	28.1845	28.8574	29.5642			43	Carriers	7
	18.9	28.17	28.9008	29.6408	28.1902	28.8589	29.5592			52	Carriers	7
	19	28.179	28.905	29.6354	28.1958	28.8602	29.554			48	Carriers	7
	19.1	28.1881	28.9072	29.6341	28.2015	28.8621	29.5489			53	Carriers	7
	19.2	28.1971	28.9107	29.6345	28.2097	28.8639	29.5437			50	Carriers	9
	19.3	28.2062	28.9147	29.6325	28.2169	28.865	29.5386			44	Carriers	9
	19.4	28.2163	28.9181	29.6249	28.2212	28.8667	29.5338			51	Carriers	9
	19.5	28.2266	28.9204	29.6173	28.2255	28.8684	29.5326			45	Carriers	10
	19.6	28.2357	28.9234	29.6097	28.2298	28.8697	29.5313			48	Carriers	10
	19.7	28.244	28.9259	29.6053	28.2372	28.8717	29.5299			53	Carriers	10
	19.8	28.2533	28.9286	29.6038	28.2449	28.8734	29.526			49	Carriers	11
	19.9	28.2617	28.9322	29.6023	28.2527	28.8746	29.522			41	Carriers	12
	20	28.2701	28.9349	29.6008	28.2604	28.8768	29.5181			47	Carriers	12
	20.1	28.2784	28.9384	29.5993	28.2676	28.8785	29.5142			55	Carriers	12
	20.2	28.2868	28.9419	29.5978	28.2758	28.88	29.5102			46	Carriers	12
	20.3	28.2952	28.9442	29.5962	28.2836	28.8812	29.5062			47	Carriers	12
	20.4	28.3018	28.946	29.5947	28.2913	28.8831	29.5023			49	Carriers	12
	20.5	28.3086	28.9491	29.5932	28.299	28.885	29.5			50	Carriers	12
	20.6	28.3167	28.9521	29.5917	28.3068	28.887	29.498			52	Carriers	12
	20.7	28.3234	28.9551	29.5901	28.3145	28.8882	29.496			53	Carriers	12
	20.8	28.3319	28.9576	29.591	28.3211	28.8901	29.4959			60	Carriers	12
	20.9	28.3407	28.9602	29.5927	28.3271	28.8918	29.4936			45	Carriers	13
	21	28.349	28.9624	29.588	28.3306	28.8936	29.4894			54	Carriers	13
	21.1	28.3582	28.9654	29.584	28.3345	28.8958	29.4853			49	Carriers	13
	21.2	28.3671	28.9687	29.5806	28.3389	28.897	29.4811			49	Carriers	13
	21.3	28.376	28.9717	29.5757	28.3466	28.898	29.4768			57	Carriers	13
	21.4	28.3858	28.9748	29.5708	28.3544	28.8996	29.4714			58	Carriers	13
	21.5	28.3951	28.9776	29.5659	28.3621	28.9022	29.4656			56	Carriers	14
	21.6	28.4021	28.98	29.561	28.3662	28.904	29.4617			40	Carriers	14
	21.7	28.4117	28.9826	29.5561	28.368	28.9055	29.4586			45	Carriers	14
	21.8	28.4197	28.9848	29.5509	28.3697	28.9064	29.4551			46	Carriers	14
	21.9	28.4283	28.9871	29.5466	28.3724	28.9083	29.4507			46	Carriers	14
	22	28.437	28.9891	29.5465	28.3799	28.909	29.4462			50	Carriers	14
	22.1	28.4429	28.9922	29.5464	28.3874	28.91	29.4455			55	Carriers	14
	22.2	28.448	28.9948	29.5463	28.3949	28.9114	29.4412			56	Carriers	14
	22.3	28.4564	28.9978	29.5463	28.4007	28.9124	29.4356			47	Carriers	15
	22.4	28.4648	29.0005	29.5467	28.4051	28.9129	29.43			42	Carriers	15
	22.5	28.4733	29.0028	29.5471	28.4082	28.914	29.4281			50	Carriers	15
	22.6	28.4815	29.0054	29.5475	28.4113	28.9138	29.4256			44	Carriers	16
	22.7	28.4898	29.008	29.5467	28.4169	28.9143	29.4189			53	Carriers	16
	22.8	28.4974	29.0103	29.5454	28.4179	28.9152	29.4163			43	Carriers	16
	22.9	28.5043	29.0125	29.5463	28.421	28.9161	29.412			48	Carriers	16
	23	28.5112	29.0155	29.5462	28.4276	28.9165	29.4076			51	Carriers	16
	23.1	28.5196	29.0179	29.5463	28.4277	28.9169	29.4028			73	Carriers	16
	23.2	28.524	29.0199	29.5461	28.4285	28.9182	29.3982			47	Carriers	17
	23.3	28.5292	29.0223	29.5443	28.431	28.9185	29.3964			46	Carriers	17
	23.4	28.5336	29.0245	29.5431	28.4336	28.9194	29.3962			49	Carriers	17
	23.5	28.5379	29.0266	29.5416	28.4401	28.9197	29.3927			35	Carriers	18
	23.6	28.5393	29.0297	29.5376	28.4423	28.9201	29.3891			25	Carriers	18
	23.7	28.543	29.0321	29.5337	28.4477	28.9202	29.3854			41	Carriers	18
	23.8	28.5467	29.0342	29.5297	28.4496	28.9211	29.3816			43	Carriers	18
	23.9	28.5505	29.0376	29.5257	28.4507	28.9216	29.3779			44	Carriers	18
	24	28.5543	29.0402	29.5208	28.4518	28.9214	29.3739			56	Carriers	18
	24.1	28.5605	29.0427	29.5131	28.4533	28.9209	29.3706			46	Carriers	19
	24.2	28.5672	29.0456	29.5093	28.4568	28.9201	29.3681			47	Carriers	19
	24.3	28.5687	29.0477	29.5059	28.4584	28.9192	29.3644			48	Carriers	19
	24.4	28.5738	29.05	29.5025	28.4615	28.9189	29.3635			36	Carriers	19
	24.5	28.5807	29.0519	29.5007	28.4635	28.9182	29.3659			45	Carriers	19
	24.6	28.5886	29.0538	29.4978	28.4671	28.9179	29.3629			48	Carriers	19
	24.7	28.5972	29.0558	29.4998	28.4705	28.9174	29.3602			51	Carriers	19
	24.8	28.6057	29.0579	29.5024	28.47	28.9173	29.3575			54	Carriers	19
	24.9	28.6127	29.0602	29.5041	28.474	28.9165	29.3574			55	Carriers	19
	25	28.6195	29.0619	29.4986	28.478	28.9157	29.3561			32	Carriers	20
	25.1	28.6233	29.0645	29.494	28.4818	28.9145	29.3541			38	Carriers	20
	25.2	28.6271	29.0668	29.4963	28.4849	28.9142	29.3523			22	Carriers	21
	25.3	28.6341	29.0683	29.4966	28.4847	28.9125	29.3475			47	Carriers	21
	25.4	28.6397	29.0703	29.4969	28.4855	28.9104	29.3422			53	Carriers	21
	25.5	28.6444	29.0724	29.4994	28.4848	28.9085	29.3385			18	Carriers	21
	25.6	28.6487	29.0741	29.5017	28.4817	28.9063	29.3398			21	Carriers	21
	25.7	28.6531	29.0758	29.5041	28.477	28.9049	29.341			38	Carriers	21
	25.8	28.6574	29.0773	29.5024	28.4735	28.9025	29.3384			43	Carriers	21
	25.9	28.6617	29.0795	29.5017	28.4744	28.8998	29.3356			46	Carriers	21
	26	28.6659	29.0817	29.5063	28.4738	28.8972	29.3327			49	Carriers	21
	26.1	28.6683	29.0833	29.5108	28.4709	28.8948	29.3296			49	Carriers	21
	26.2	28.6682	29.0853	29.5152	28.469	28.8922	29.3263			51	Carriers	21
	26.3	28.6701	29.0871	29.5158	28.4647	28.8895	29.3229			52	Carriers	21
	26.4	28.6708	29.089	29.5147	28.4633	28.8865	29.3193			52	Carriers	22
	26.5	28.6749	29.0904	29.5146	28.4606	28.8834	29.3156			19	Carriers	22
	26.6	28.6793	29.0916	29.518	28.456	28.8803	29.3117			20	Carriers	22
	26.7	28.683	29.0936	29.5224	28.4514	28.8761	29.3076			23	Carriers	22
	26.8	28.6872	29.0952	29.5186	28.4466	28.8728	29.3078			45	Carriers	22
	26.9	28.6883	29.0967	29.5186	28.4425	28.8701	29.3058			49	Carriers	22
	27	28.6905	29.0989	29.5216	28.4383	28.8661	29.3014			49	Carriers	22
	27.1	28.6918	29.1008	29.5206	28.4339	28.8616	29.2967			52	Carriers	22
	27.2	28.6932	29.1035	29.524	28.4265	28.857	29.2946			57	Carriers	22
	27.3	28.6945	29.105	29.5278	28.4205	28.8526	29.2873			57	Carriers	22
	27.4	28.6951	29.1066	29.5315	28.4149	28.8482	29.2818			60	Carriers	22
	27.5	28.6946	29.1077	29.5352	28.4089	28.8432	29.2747			21	Carriers	23
	27.6	28.6972	29.1091	29.5367	28.4019	28.8384	29.2696			27	Carriers	23
	27.7	28.6971	29.1102	29.5378	28.395	28.8332	29.2652			39	Carriers	23
	27.8	28.6997	29.1123	29.541	28.389	28.8276	29.2605			44	Carriers	23
	27.9	28.702	29.1133	29.5422	28.3828	28.8223	29.2558			22	Carriers	23
	28	28.7031	29.1152	29.5431	28.3728	28.817	29.2502			44	Carriers	23
	28.1	28.7042	29.116	29.5441	28.3652	28.8102	29.2431			48	Carriers	23
	28.2	28.7053	29.1175	29.545	28.3573	28.8035	29.239			48	Carriers	23
	28.3	28.7057	29.1192	29.5458	28.3493	28.7975	29.2346			51	Carriers	23
	28.4	28.7078	29.12	29.5468	28.3412	28.7905	29.2283			51	Carriers	23
	28.5	28.7085	29.1223	29.5509	28.3328	28.7841	29.2227			52	Carriers	23
	28.6	28.7094	29.1232	29.5503	28.3243	28.7776	29.2165			54	Carriers	23
	28.7	28.7081	29.1236	29.5536	28.3156	28.7707	29.21			19	Carriers	24
	28.8	28.7108	29.1238	29.5559	28.3068	28.7638	29.2033			37	Carriers	24
	28.9	28.7122	29.1243	29.5585	28.2978	28.7556	29.1965			39	Carriers	24
	29	28.708	29.1251	29.5619	28.2885	28.7477	29.1893			41	Carriers	24
	29.1	28.704	29.126	29.5654	28.2791	28.7396	29.182			42	Carriers	24
	29.2	28.7034	29.126	29.5661	28.2695	28.7313	29.1763			43	Carriers	24
	29.3	28.7005	29.1276	29.5684	28.2602	28.7231	29.1673			43	Carriers	24
	29.4	28.6975	29.1285	29.5708	28.2515	28.7142	29.1586			45	Carriers	24
	29.5	28.6949	29.129	29.5731	28.2426	28.705	29.1525			48	Carriers	24
	29.6	28.6936	29.1296	29.5753	28.2321	28.6957	29.1468			25	Carriers	24
	29.7	28.6923	29.13	29.5774	28.2221	28.6858	29.141			40	Carriers	24
	29.8	28.6909	29.1309	29.5795	28.2105	28.676	29.1348			41	Carriers	24
	29.9	28.6896	29.1313	29.5812	28.1989	28.6657	29.1284			41	Carriers	24
	30	28.6882	29.1322	29.5814	28.1907	28.6561	29.1205			41	Carriers	24
	30.1	28.6868	29.1324	29.5815	28.1798	28.6458	29.1134			43	Carriers	24
	30.2	28.6875	29.1329	29.5808	28.1672	28.6352	29.106			43	Carriers	24
	30.3	28.6888	29.1331	29.5797	28.1529	28.6245	29.0983			44	Carriers	24
	30.4	28.6865	29.1337	29.5808	28.1391	28.6136	29.0888			45	Carriers	24
	30.5	28.6832	29.134	29.5815	28.1269	28.6028	29.0771			45	Carriers	24
	30.6	28.6792	29.1346	29.5828	28.1145	28.5914	29.0674			45	Carriers	24
	30.7	28.6752	29.1345	29.5829	28.1019	28.5802	29.0551			46	Carriers	24
	30.8	28.6713	29.1343	29.5854	28.089	28.5681	29.0425			47	Carriers	24
	30.9	28.6688	29.1346	29.5865	28.0759	28.5554	29.0297			48	Carriers	24
	31	28.6677	29.1347	29.5874	28.0621	28.5431	29.0166			49	Carriers	24
	31.1	28.6652	29.1344	29.5883	28.0462	28.5302	29.0032			50	Carriers	24
	31.2	28.6641	29.1332	29.5879	28.0301	28.5174	28.9929			52	Carriers	24
	31.3	28.6636	29.1331	29.5849	28.0152	28.5043	28.9853			55	Carriers	24
	31.4	28.6626	29.133	29.5869	28.0001	28.4909	28.9774			62	Carriers	24
	31.5	28.6585	29.1328	29.5893	27.9848	28.477	28.9673			39	Carriers	25
	31.6	28.6557	29.1323	29.5913	27.9693	28.4625	28.9538			41	Carriers	25
	31.7	28.6555	29.1307	29.5937	27.9536	28.4484	28.9389			49	Carriers	25
	31.8	28.6512	29.1306	29.5945	27.9377	28.4341	28.9237			20	Carriers	25
	31.9	28.6493	29.1302	29.5947	27.9222	28.4192	28.9083			24	Carriers	25
	32	28.6471	29.1295	29.5949	27.9061	28.404	28.8939			24	Carriers	25
	32.1	28.6463	29.1293	29.5955	27.8885	28.3886	28.8812			27	Carriers	25
	32.2	28.6455	29.1288	29.5969	27.8716	28.3726	28.8682			28	Carriers	25
	32.3	28.6447	29.1283	29.5982	27.8545	28.3563	28.8548			30	Carriers	25
	32.4	28.6438	29.1275	29.5993	27.8372	28.3402	28.8392			32	Carriers	25
	32.5	28.6428	29.1265	29.6004	27.8196	28.324	28.8235			35	Carriers	25
	32.6	28.6399	29.1256	29.6014	27.8018	28.3071	28.8084			40	Carriers	25
	32.7	28.6368	29.1246	29.6023	27.7826	28.2899	28.792			40	Carriers	25
	32.8	28.6338	29.1238	29.6028	27.7649	28.2722	28.7766			41	Carriers	25
	32.9	28.6307	29.1231	29.6027	27.747	28.2544	28.759			42	Carriers	25
	33	28.6276	29.1216	29.6025	27.7282	28.2361	28.7409			42	Carriers	25
	33.1	28.6245	29.1197	29.6021	27.7087	28.2175	28.7232			43	Carriers	25
	33.2	28.6214	29.1189	29.6027	27.6878	28.1988	28.7051			43	Carriers	25
	33.3	28.6197	29.1173	29.6018	27.6666	28.1803	28.6867			46	Carriers	25
	33.4	28.6184	29.1158	29.6019	27.6461	28.1614	28.6679			47	Carriers	25
	33.5	28.6171	29.1145	29.6025	27.6247	28.1414	28.6476			48	Carriers	25
	33.6	28.6157	29.1132	29.6032	27.6042	28.1215	28.6274			48	Carriers	25
	33.7	28.6105	29.1116	29.6028	27.5833	28.1016	28.608			48	Carriers	25
	33.8	28.6062	29.1099	29.5997	27.5607	28.0807	28.5883			52	Carriers	25
	33.9	28.6064	29.1081	29.5972	27.5374	28.0599	28.5681			52	Carriers	25
	34	28.6066	29.1061	29.5984	27.5139	28.0385	28.5477			53	Carriers	25
	34.1	28.6068	29.1043	29.5995	27.4901	28.0178	28.5265			56	Carriers	25
	34.2	28.603	29.1025	29.6005	27.4666	27.9961	28.5049			62	Carriers	25
	34.3	28.5977	29.1001	29.6015	27.4439	27.9742	28.4829			20	Carriers	26
	34.4	28.5924	29.0981	29.6009	27.4209	27.9517	28.4617			25	Carriers	26
	34.5	28.5871	29.0955	29.5998	27.3978	27.9292	28.4396			29	Carriers	26
	34.6	28.582	29.0934	29.5986	27.3756	27.906	28.4165			35	Carriers	26
	34.7	28.5811	29.0911	29.5962	27.3542	27.8821	28.3914			45	Carriers	26
	34.8	28.5782	29.0884	29.5925	27.3315	27.8583	28.3671			47	Carriers	26
	34.9	28.5735	29.0861	29.5892	27.3053	27.834	28.3427			47	Carriers	26
	35	28.5688	29.0837	29.5892	27.2788	27.8089	28.3182			19	Carriers	26
	35.1	28.564	29.0812	29.5891	27.2534	27.7834	28.293			21	Carriers	26
	35.2	28.5591	29.0786	29.5888	27.2291	27.7583	28.2675			26	Carriers	26
	35.3	28.5542	29.0761	29.5867	27.2046	27.7324	28.2418			27	Carriers	26
	35.4	28.5492	29.073	29.5846	27.1799	27.7064	28.2173			28	Carriers	26
	35.5	28.5452	29.0703	29.5823	27.1536	27.68	28.1924			29	Carriers	26
	35.6	28.5417	29.0673	29.5799	27.128	27.6535	28.167			32	Carriers	26
	35.7	28.5381	29.0635	29.5773	27.1022	27.6268	28.1413			33	Carriers	26
	35.8	28.5346	29.0607	29.5747	27.0761	27.5997	28.1152			33	Carriers	26
	35.9	28.531	29.0575	29.5719	27.0492	27.5716	28.0886			36	Carriers	26
	36	28.5274	29.0534	29.569	27.0204	27.543	28.0617			36	Carriers	26
	36.1	28.5238	29.0504	29.566	26.9923	27.514	28.0344			38	Carriers	26
	36.2	28.5202	29.0474	29.5629	26.9648	27.4852	28.0067			38	Carriers	26
	36.3	28.5166	29.0441	29.5597	26.9364	27.4555	27.9786			38	Carriers	26
	36.4	28.513	29.0407	29.5563	26.9047	27.4256	27.9501			41	Carriers	26
	36.5	28.508	29.0372	29.5529	26.8727	27.3965	27.9212			41	Carriers	26
	36.6	28.5025	29.0338	29.5493	26.8423	27.3657	27.892			42	Carriers	26
	36.7	28.5011	29.0295	29.5456	26.8117	27.3355	27.8587			42	Carriers	26
	36.8	28.4982	29.0264	29.5419	26.7808	27.3043	27.8247			42	Carriers	26
	36.9	28.4945	29.0223	29.538	26.7497	27.273	27.7903			43	Carriers	26
	37	28.4908	29.0181	29.534	26.7183	27.242	27.7581			43	Carriers	26
	37.1	28.487	29.014	29.5298	26.6866	27.2106	27.7274			44	Carriers	26
	37.2	28.4832	29.0105	29.5256	26.6547	27.179	27.6927			45	Carriers	26
	37.3	28.4777	29.0064	29.5218	26.6226	27.1468	27.6576			45	Carriers	26
	37.4	28.4716	29.0018	29.5169	26.5902	27.1134	27.6243			46	Carriers	26
	37.5	28.4655	28.9975	29.5123	26.5579	27.0801	27.5907			46	Carriers	26
	37.6	28.4593	28.9938	29.5076	26.5246	27.0466	27.5567			47	Carriers	26
	37.7	28.4532	28.9897	29.5024	26.4914	27.0131	27.5225			48	Carriers	26
	37.8	28.447	28.9853	29.4981	26.458	26.9795	27.4878			49	Carriers	26
	37.9	28.4409	28.9817	29.4931	26.4243	26.9455	27.4529			50	Carriers	26
	38	28.4372	28.9769	29.4886	26.3904	26.9113	27.4149			50	Carriers	26
	38.1	28.4343	28.9734	29.4831	26.3563	26.8764	27.3764			55	Carriers	26
	38.2	28.4323	28.9689	29.478	26.3219	26.8409	27.3375			55	Carriers	26
	38.3	28.4282	28.964	29.4753	26.2873	26.8062	27.3007			18	Carriers	27
	38.4	28.425	28.9592	29.4701	26.2525	26.7712	27.2652			19	Carriers	27
	38.5	28.4219	28.9543	29.4631	26.2174	26.7358	27.2279			21	Carriers	27
	38.6	28.4188	28.9489	29.4561	26.1821	26.6993	27.1896			28	Carriers	27
	38.7	28.4157	28.944	29.4508	26.1457	26.6629	27.1523			28	Carriers	27
	38.8	28.4124	28.939	29.4464	26.1099	26.626	27.1162			30	Carriers	27
	38.9	28.4071	28.9342	29.4407	26.0747	26.5888	27.0796			31	Carriers	27
	39	28.4019	28.9291	29.4344	26.0385	26.5521	27.0409			35	Carriers	27
	39.1	28.3966	28.9242	29.4298	26.002	26.5147	27.0047			37	Carriers	27
	39.2	28.3911	28.9187	29.4251	25.9653	26.4765	26.9681			39	Carriers	27
	39.3	28.3847	28.9136	29.4199	25.9284	26.438	26.9297			45	Carriers	27
	39.4	28.3783	28.9084	29.4118	25.8913	26.3996	26.89			50	Carriers	27
	39.5	28.3718	28.9033	29.4035	25.854	26.3611	26.85			22	Carriers	27
	39.6	28.3653	28.8986	29.3952	25.818	26.3226	26.8097			22	Carriers	27
	39.7	28.36	28.8938	29.3871	25.7852	26.2833	26.769			22	Carriers	27
	39.8	28.3563	28.8886	29.3803	25.7464	26.2436	26.7276			23	Carriers	27
	39.9	28.3524	28.883	29.3735	25.7043	26.2034	26.6857			23	Carriers	27
	40	28.3482	28.8775	29.3665	25.6641	26.1633	26.6435			24	Carriers	27
	40.1	28.3427	28.8727	29.3595	25.6255	26.1225	26.6037			24	Carriers	27
	40.2	28.3371	28.8669	29.3523	25.5866	26.0824	26.5617			26	Carriers	27
	40.3	28.3316	28.8607	29.3462	25.5476	26.0416	26.5194			28	Carriers	27
	40.4	28.3265	28.8553	29.3413	25.5071	26.0009	26.4767			28	Carriers	27
	40.5	28.321	28.8495	29.3348	25.4663	25.9593	26.434			29	Carriers	27
	40.6	28.3148	28.844	29.3286	25.4251	25.9181	26.3915			29	Carriers	27
	40.7	28.3091	28.8381	29.3226	25.3834	25.8768	26.3488			30	Carriers	27
	40.8	28.3034	28.832	29.3165	25.3423	25.8345	26.3058			30	Carriers	27
	40.9	28.2977	28.8266	29.3103	25.3005	25.7925	26.2628			30	Carriers	27
	41	28.292	28.8199	29.3041	25.2585	25.7498	26.2204			31	Carriers	27
	41.1	28.2863	28.8143	29.2962	25.2163	25.7069	26.1762			35	Carriers	27
	41.2	28.2794	28.8085	29.2897	25.1738	25.6643	26.1354			35	Carriers	27
	41.3	28.2719	28.8021	29.2817	25.1312	25.6216	26.0945			37	Carriers	27
	41.4	28.2644	28.7956	29.2721	25.0883	25.5781	26.0514			37	Carriers	27
	41.5	28.2569	28.7889	29.2639	25.0453	25.5339	26.0049			37	Carriers	27
	41.6	28.2499	28.783	29.2556	25.002	25.4895	25.9582			38	Carriers	27
	41.7	28.245	28.7769	29.2479	24.9607	25.4458	25.9132			38	Carriers	27
	41.8	28.24	28.7709	29.2414	24.9168	25.4016	25.8705			38	Carriers	27
	41.9	28.235	28.765	29.233	24.8737	25.3574	25.8275			39	Carriers	27
	42	28.23	28.7587	29.2254	24.8295	25.313	25.7843			40	Carriers	27
	42.1	28.225	28.7527	29.2201	24.7833	25.268	25.7368			40	Carriers	27
	42.2	28.2177	28.7459	29.2147	24.7379	25.2229	25.6933			41	Carriers	27
	42.3	28.2103	28.739	29.2093	24.6943	25.177	25.6505			42	Carriers	27
	42.4	28.2039	28.733	29.2034	24.6521	25.1319	25.6039			42	Carriers	27
	42.5	28.1956	28.7272	29.1949	24.6078	25.0859	25.5569			43	Carriers	27
	42.6	28.1881	28.7199	29.1875	24.5606	25.0401	25.5071			45	Carriers	27
	42.7	28.1807	28.7128	29.182	24.5165	24.9939	25.4588			46	Carriers	27
	42.8	28.1741	28.7055	29.1769	24.474	24.9478	25.4133			47	Carriers	27
	42.9	28.1696	28.6983	29.17	24.4271	24.9006	25.3664			48	Carriers	27
	43	28.164	28.6916	29.1631	24.3805	24.8538	25.3203			48	Carriers	27
	43.1	28.1567	28.685	29.1562	24.3368	24.8065	25.2705			49	Carriers	27
	43.2	28.1494	28.6782	29.1492	24.2929	24.7582	25.2212			51	Carriers	27
	43.3	28.1421	28.6713	29.1421	24.2482	24.7118	25.1764			19	Carriers	28
	43.4	28.1347	28.6644	29.1346	24.1974	24.6641	25.1298			21	Carriers	28
	43.5	28.1273	28.6573	29.1267	24.1464	24.6165	25.082			26	Carriers	28
	43.6	28.122	28.6499	29.1188	24.0984	24.5681	25.0318			28	Carriers	28
	43.7	28.1186	28.642	29.1132	24.0489	24.5194	24.9813			29	Carriers	28
	43.8	28.1133	28.6342	29.1058	24.0013	24.4711	24.9343			42	Carriers	28
	43.9	28.1077	28.6271	29.0984	23.9535	24.4228	24.8871			42	Carriers	28
	44	28.102	28.6198	29.0917	23.9055	24.3747	24.8404			43	Carriers	28
	44.1	28.0964	28.6122	29.0866	23.8586	24.3259	24.7935			18	Carriers	28
	44.2	28.0908	28.6052	29.0815	23.809	24.2774	24.7462			18	Carriers	28
	44.3	28.0822	28.5976	29.0769	23.7602	24.2283	24.6976			18	Carriers	28
	44.4	28.0748	28.5896	29.0693	23.7118	24.1795	24.6499			19	Carriers	28
	44.5	28.0708	28.5826	29.06	23.6618	24.13	24.6031			20	Carriers	28
	44.6	28.064	28.5753	29.0506	23.6104	24.0811	24.5566			20	Carriers	28
	44.7	28.0572	28.5678	29.0436	23.5644	24.0319	24.5087			21	Carriers	28
	44.8	28.0503	28.5607	29.0355	23.5104	23.9814	24.4572			22	Carriers	28
	44.9	28.0434	28.5535	29.0263	23.4552	23.9304	24.4051			22	Carriers	28
	45	28.0366	28.5467	29.017	23.4031	23.8798	24.3559			23	Carriers	28
	45.1	28.0297	28.5396	29.0077	23.3508	23.83	24.3083			23	Carriers	28
	45.2	28.0227	28.5317	28.9983	23.2985	23.7789	24.2598			24	Carriers	28
	45.3	28.0158	28.5241	28.9892	23.2487	23.7282	24.2094			25	Carriers	28
	45.4	28.0088	28.5166	28.981	23.1945	23.6774	24.1588			25	Carriers	28
	45.5	28.0019	28.5084	28.9728	23.1405	23.6266	24.108			26	Carriers	28
	45.6	27.9949	28.5012	28.9645	23.0875	23.5749	24.0571			26	Carriers	28
	45.7	27.9867	28.4938	28.9562	23.0355	23.5235	24.0061			27	Carriers	28
	45.8	27.9762	28.4854	28.9472	22.9812	23.472	23.9558			27	Carriers	28
	45.9	27.9657	28.4768	28.9394	22.9278	23.4202	23.9083			27	Carriers	28
	46	27.9587	28.4687	28.931	22.8746	23.3686	23.8608			28	Carriers	28
	46.1	27.9521	28.4606	28.9255	22.8207	23.318	23.8131			28	Carriers	28
	46.2	27.9453	28.4522	28.9203	22.7669	23.2658	23.7648			28	Carriers	28
	46.3	27.9346	28.4448	28.9124	22.7124	23.2138	23.7083			29	Carriers	28
	46.4	27.9289	28.4365	28.9055	22.6582	23.1613	23.6516			29	Carriers	28
	46.5	27.9183	28.4293	28.8964	22.6022	23.1093	23.5988			30	Carriers	28
	46.6	27.9072	28.421	28.8867	22.5474	23.0564	23.5486			31	Carriers	28
	46.7	27.8986	28.4132	28.8787	22.4913	23.0026	23.4983			32	Carriers	28
	46.8	27.8896	28.4046	28.8688	22.4351	22.9501	23.4501			32	Carriers	28
	46.9	27.878	28.3967	28.8597	22.3787	22.8977	23.4005			32	Carriers	28
	47	27.8664	28.3879	28.853	22.3225	22.8435	23.3466			32	Carriers	28
	47.1	27.8583	28.3791	28.8472	22.2657	22.7903	23.2963			32	Carriers	28
	47.2	27.8523	28.371	28.8414	22.2089	22.7373	23.2463			32	Carriers	28
	47.3	27.8425	28.363	28.8356	22.1521	22.6839	23.1942			33	Carriers	28
	47.4	27.8323	28.3545	28.8298	22.0951	22.6301	23.1466			33	Carriers	28
	47.5	27.8222	28.3463	28.8239	22.0381	22.576	23.0965			35	Carriers	28
	47.6	27.8126	28.3379	28.8181	21.9821	22.5231	23.0463			35	Carriers	28
	47.7	27.8047	28.3296	28.8122	21.9285	22.4698	22.996			37	Carriers	28
	47.8	27.7927	28.3208	28.8067	21.8758	22.4158	22.9456			39	Carriers	28
	47.9	27.7845	28.3121	28.8023	21.8226	22.3621	22.8966			40	Carriers	28
	48	27.7751	28.3039	28.7978	21.7644	22.3084	22.8474			40	Carriers	28
	48.1	27.7629	28.2955	28.7933	21.7094	22.2542	22.794			41	Carriers	28
	48.2	27.7507	28.2871	28.7885	21.6526	22.1992	22.7429			42	Carriers	28
	48.3	27.7401	28.278	28.7836	21.5953	22.1449	22.6908			42	Carriers	28
	48.4	27.7311	28.2694	28.7786	21.5377	22.0902	22.6387			43	Carriers	28
	48.5	27.7229	28.2604	28.7737	21.4747	22.0353	22.5902			43	Carriers	28
	48.6	27.711	28.2519	28.7687	21.4115	21.9804	22.5417			47	Carriers	28
	48.7	27.7032	28.2431	28.7637	21.351	21.9254	22.493			53	Carriers	28
	48.8	27.6919	28.2342	28.7596	21.287	21.8704	22.4431			54	Carriers	28
	48.9	27.6846	28.2256	28.7537	21.2319	21.8152	22.39			56	Carriers	28
	49	27.6766	28.2176	28.7487	21.1773	21.76	22.3402			18	Carriers	29
	49.1	27.6685	28.209	28.7437	21.119	21.705	22.2906			19	Carriers	29
	49.2	27.6568	28.2004	28.7386	21.0607	21.6495	22.2368			19	Carriers	29
	49.3	27.6417	28.1907	28.7336	21.0023	21.5938	22.188			19	Carriers	29
	49.4	27.6265	28.1832	28.7285	20.9409	21.5381	22.1373			20	Carriers	29
	49.5	27.615	28.1753	28.7267	20.8783	21.4823	22.0899			20	Carriers	29
	49.6	27.6045	28.1669	28.7249	20.8175	21.4275	22.0416			22	Carriers	29
	49.7	27.5939	28.1578	28.7202	20.7585	21.3722	21.9916			23	Carriers	29
	49.8	27.5833	28.1491	28.7156	20.7007	21.3162	21.94			24	Carriers	29
	49.9	27.5727	28.1404	28.7097	20.6402	21.2603	21.8906			27	Carriers	29
	50	27.5622	28.1315	28.7049	20.581	21.2043	21.8412			27	Carriers	29
	50.1	27.5516	28.123	28.6994	20.5223	21.1491	21.7911			28	Carriers	29
	50.2	27.541	28.1136	28.6917	20.4624	21.0924	21.739			28	Carriers	29
	50.3	27.5304	28.1042	28.6856	20.403	21.0367	21.6889			30	Carriers	29
	50.4	27.5198	28.096	28.6809	20.3435	20.9816	21.6395			30	Carriers	29
	50.5	27.5092	28.0874	28.6754	20.2829	20.9253	21.5866			30	Carriers	29
	50.6	27.4972	28.0787	28.6693	20.2189	20.8698	21.5342			31	Carriers	29
	50.7	27.485	28.0697	28.6633	20.1535	20.8132	21.4839			32	Carriers	29
	50.8	27.4773	28.0611	28.6572	20.088	20.7567	21.4335			34	Carriers	29
	50.9	27.4623	28.0529	28.6514	20.024	20.7016	21.3821			36	Carriers	29
	51	27.4533	28.0437	28.6452	19.9621	20.6458	21.3315			37	Carriers	29
	51.1	27.4442	28.0348	28.6382	19.8978	20.5893	21.2822			37	Carriers	29
	51.2	27.4302	28.0261	28.6312	19.8334	20.5336	21.2325			37	Carriers	29
	51.3	27.414	28.0171	28.6269	19.769	20.477	21.183			38	Carriers	29
	51.4	27.3991	28.0086	28.6217	19.7069	20.4197	21.1335			39	Carriers	29
	51.5	27.3915	27.9987	28.618	19.6429	20.3632	21.084			39	Carriers	29
	51.6	27.3788	27.99	28.6143	19.5772	20.3069	21.0332			39	Carriers	29
	51.7	27.3635	27.9816	28.6097	19.5115	20.251	20.9825			40	Carriers	29
	51.8	27.3483	27.9729	28.6045	19.4489	20.1944	20.9317			42	Carriers	29
	51.9	27.333	27.9636	28.5986	19.3886	20.1377	20.8809			42	Carriers	29
	52	27.3178	27.9545	28.5917	19.3282	20.0795	20.8324			43	Carriers	29
	52.1	27.3041	27.9449	28.5832	19.2679	20.0237	20.78			44	Carriers	29
	52.2	27.2942	27.9357	28.5734	19.2047	19.967	20.7317			45	Carriers	29
	52.3	27.2842	27.9262	28.5657	19.1409	19.911	20.6821			18	Carriers	29
	52.4	27.2741	27.9173	28.5583	19.077	19.855	20.6277			18	Carriers	29
	52.5	27.2603	27.9078	28.5511	19.0131	19.7983	20.5756			18	Carriers	29
	52.6	27.2464	27.8992	28.5472	18.9492	19.7415	20.5247			18	Carriers	29
	52.7	27.2288	27.8897	28.5411	18.8852	19.6851	20.4744			18	Carriers	29
	52.8	27.211	27.8808	28.5349	18.8214	19.6282	20.4261			18	Carriers	29
	52.9	27.1996	27.8722	28.5288	18.7574	19.5724	20.3741			19	Carriers	29
	53	27.1882	27.8638	28.525	18.6935	19.516	20.3221			19	Carriers	29
	53.1	27.1768	27.8549	28.519	18.6295	19.4596	20.272			19	Carriers	29
	53.2	27.1631	27.8459	28.513	18.5656	19.4026	20.2211			19	Carriers	29
	53.3	27.1492	27.8365	28.5057	18.5016	19.3457	20.1727			19	Carriers	29
	53.4	27.1353	27.827	28.4985	18.4377	19.289	20.1264			19	Carriers	29
	53.5	27.1209	27.818	28.492	18.3737	19.2323	20.0739			19	Carriers	29
	53.6	27.1052	27.8095	28.4858	18.3098	19.1756	20.0213			20	Carriers	29
	53.7	27.0896	27.8007	28.4801	18.2459	19.1188	19.9691			20	Carriers	29
	53.8	27.0739	27.7918	28.477	18.1819	19.0623	19.9195			20	Carriers	29
	53.9	27.0582	27.7838	28.4739	18.118	19.0052	19.8698			21	Carriers	29
	54	27.0426	27.7742	28.4708	18.054	18.9486	19.8201			21	Carriers	29
	54.1	27.0279	27.7644	28.4677	17.9901	18.8927	19.7705			21	Carriers	29
	54.2	27.0145	27.756	28.4646	17.9244	18.8367	19.7208			21	Carriers	29
	54.3	27.0034	27.7459	28.4619	17.8587	18.781	19.6711			21	Carriers	29
	54.4	26.9925	27.7364	28.4593	17.793	18.724	19.6226			21	Carriers	29
	54.5	26.9769	27.7277	28.4566	17.7306	18.6671	19.5744			21	Carriers	29
	54.6	26.9613	27.719	28.4531	17.6687	18.6104	19.5221			21	Carriers	29
	54.7	26.9488	27.7096	28.4487	17.6041	18.554	19.4719			22	Carriers	29
	54.8	26.9373	27.7001	28.4432	17.5371	18.498	19.4201			22	Carriers	29
	54.9	26.9254	27.6911	28.4387	17.4702	18.4411	19.3682			23	Carriers	29
	55	26.9121	27.6826	28.4363	17.4032	18.3846	19.3164			23	Carriers	29
	55.1	26.8957	27.6741	28.4326	17.3386	18.3281	19.2646			24	Carriers	29
	55.2	26.8831	27.6656	28.4307	17.2742	18.2717	19.2142			24	Carriers	29
	55.3	26.8698	27.6565	28.4288	17.2097	18.2155	19.1642			24	Carriers	29
	55.4	26.8536	27.6475	28.4269	17.1453	18.1589	19.1142			24	Carriers	29
	55.5	26.8396	27.6385	28.4241	17.0815	18.102	19.0642			24	Carriers	29
	55.6	26.8261	27.6294	28.421	17.0194	18.0449	19.0142			24	Carriers	29
	55.7	26.8127	27.6206	28.4179	16.9539	17.9881	18.9642			24	Carriers	29
	55.8	26.7992	27.6111	28.4148	16.8885	17.9307	18.9141			24	Carriers	29
	55.9	26.7858	27.6029	28.4117	16.8231	17.8745	18.8641			25	Carriers	29
	56	26.7723	27.5944	28.4086	16.7587	17.8185	18.8141			25	Carriers	29
	56.1	26.7589	27.5855	28.4055	16.6942	17.7615	18.7641			25	Carriers	29
	56.2	26.7453	27.576	28.4024	16.6298	17.7036	18.7141			25	Carriers	29
	56.3	26.7292	27.5667	28.3993	16.5653	17.6471	18.6641			25	Carriers	29
	56.4	26.7162	27.5579	28.3962	16.5009	17.59	18.6141			25	Carriers	29
	56.5	26.7014	27.5489	28.3937	16.4365	17.5333	18.565			25	Carriers	29
	56.6	26.6875	27.5401	28.3929	16.372	17.4765	18.5167			26	Carriers	29
	56.7	26.6754	27.5313	28.3895	16.3076	17.4204	18.4684			26	Carriers	29
	56.8	26.6603	27.5218	28.3848	16.2431	17.3637	18.42			26	Carriers	29
	56.9	26.6446	27.513	28.3829	16.1787	17.3069	18.3717			27	Carriers	29
	57	26.6302	27.5041	28.3811	16.1142	17.2503	18.3234			27	Carriers	29
	57.1	26.6151	27.4947	28.3793	16.0498	17.1942	18.275			27	Carriers	29
	57.2	26.6001	27.4857	28.3775	15.9853	17.1373	18.2267			27	Carriers	29
	57.3	26.585	27.4767	28.3756	15.9209	17.0801	18.1783			27	Carriers	29
	57.4	26.5699	27.4679	28.3738	15.8564	17.0236	18.13			28	Carriers	29
	57.5	26.5549	27.4599	28.372	15.792	16.9669	18.0817			28	Carriers	29
	57.6	26.5398	27.4509	28.3701	15.7276	16.9102	18.0324			28	Carriers	29
	57.7	26.5248	27.4415	28.3683	15.6632	16.8529	17.9825			28	Carriers	29
	57.8	26.5097	27.4322	28.3665	15.5987	16.7962	17.9323			28	Carriers	29
	57.9	26.4955	27.4235	28.3647	15.5343	16.739	17.8821			28	Carriers	29
	58	26.4828	27.4142	28.3623	15.4699	16.6821	17.8319			28	Carriers	29
	58.1	26.4701	27.4057	28.3588	15.4071	16.626	17.7817			28	Carriers	29
	58.2	26.4574	27.3963	28.3554	15.3451	16.5692	17.7314			29	Carriers	29
	58.3	26.4415	27.3877	28.352	15.2809	16.5134	17.6834			29	Carriers	29
	58.4	26.4248	27.3786	28.3486	15.2162	16.4574	17.6351			29	Carriers	29
	58.5	26.408	27.3697	28.3451	15.1514	16.4009	17.5855			30	Carriers	29
	58.6	26.3913	27.3606	28.3417	15.0867	16.3447	17.5358			30	Carriers	29
	58.7	26.3745	27.3519	28.3383	15.022	16.2888	17.4861			30	Carriers	29
	58.8	26.3591	27.3435	28.3348	14.9573	16.2316	17.4365			30	Carriers	29
	58.9	26.344	27.3349	28.3314	14.8926	16.1748	17.3866			30	Carriers	29
	59	26.3289	27.326	28.328	14.8278	16.1176	17.3364			30	Carriers	29
	59.1	26.3139	27.3169	28.3246	14.7631	16.0609	17.2875			30	Carriers	29
	59.2	26.2988	27.3078	28.3211	14.6984	16.0041	17.2379			30	Carriers	29
	59.3	26.2837	27.2985	28.3177	14.6337	15.9469	17.1882			30	Carriers	29
	59.4	26.2687	27.2894	28.3143	14.569	15.8901	17.1394			31	Carriers	29
	59.5	26.2536	27.2801	28.3108	14.5043	15.833	17.0914			31	Carriers	29
	59.6	26.2386	27.2712	28.3074	14.4395	15.7753	17.0434			31	Carriers	29
	59.7	26.2235	27.262	28.304	14.3748	15.7189	16.9954			31	Carriers	29
	59.8	26.2061	27.2544	28.3005	14.3101	15.6623	16.9475			32	Carriers	29
	59.9	26.189	27.2453	28.2971	14.2455	15.6052	16.8995			32	Carriers	29
	60	26.1739	27.2361	28.2937	14.1811	15.5482	16.8515			32	Carriers	29
	60.1	26.1588	27.2269	28.2902	14.1166	15.4911	16.8035			33	Carriers	29
	60.2	26.1437	27.2173	28.2868	14.0522	15.4343	16.7555			33	Carriers	29
	60.3	26.1286	27.2086	28.2834	13.9878	15.3781	16.7076			33	Carriers	29
	60.4	26.1135	27.1996	28.2799	13.9233	15.3221	16.6596			34	Carriers	29
	60.5	26.0985	27.1907	28.2765	13.8589	15.2657	16.6116			35	Carriers	29
	60.6	26.0834	27.1816	28.2731	13.7944	15.2099	16.5625			35	Carriers	29
	60.7	26.0683	27.1721	28.2696	13.7308	15.1535	16.5128			35	Carriers	29
	60.8	26.0532	27.1631	28.2662	13.668	15.0959	16.4632			36	Carriers	29
	60.9	26.0381	27.1542	28.2628	13.6052	15.0378	16.4135			36	Carriers	29
	61	26.023	27.145	28.2593	13.5424	14.9812	16.3638			36	Carriers	29
	61.1	26.008	27.1366	28.2559	13.4796	14.9243	16.3141			36	Carriers	29
	61.2	25.9929	27.1281	28.2525	13.4168	14.8678	16.2644			36	Carriers	29
	61.3	25.9778	27.1196	28.249	13.3525	14.8113	16.2147			36	Carriers	29
	61.4	25.9627	27.1109	28.2458	13.288	14.7546	16.165			37	Carriers	29
	61.5	25.9476	27.1021	28.2431	13.2235	14.6979	16.1153			37	Carriers	29
	61.6	25.9326	27.0937	28.2404	13.159	14.6406	16.0656			38	Carriers	29
	61.7	25.9175	27.0846	28.2377	13.0946	14.5837	16.016			38	Carriers	29
	61.8	25.9024	27.0753	28.235	13.0307	14.5271	15.9663			39	Carriers	29
	61.9	25.8874	27.066	28.2323	12.9673	14.4706	15.9166			40	Carriers	29
	62	25.8723	27.0572	28.2296	12.902	14.4145	15.8669			40	Carriers	29
	62.1	25.8572	27.048	28.227	12.8367	14.3584	15.8172			40	Carriers	29
	62.2	25.8422	27.039	28.2264	12.7722	14.3027	15.7675			40	Carriers	29
	62.3	25.8271	27.0307	28.2244	12.7077	14.2457	15.7178			41	Carriers	29
	62.4	25.812	27.0217	28.2201	12.6432	14.1889	15.6681			41	Carriers	29
	62.5	25.797	27.0134	28.2169	12.5787	14.1317	15.6184			42	Carriers	29
	62.6	25.7819	27.005	28.2148	12.5143	14.0753	15.5688			42	Carriers	29
	62.7	25.7669	26.9963	28.2111	12.4498	14.0182	15.5191			43	Carriers	29
	62.8	25.7518	26.9873	28.208	12.3853	13.9613	15.4694			43	Carriers	29
	62.9	25.7367	26.9781	28.2053	12.3208	13.9044	15.4197			43	Carriers	29
	63	25.7217	26.9686	28.2026	12.2572	13.8473	15.37			43	Carriers	29
	63.1	25.7066	26.9595	28.1992	12.1939	13.791	15.3203			44	Carriers	29
	63.2	25.6915	26.95	28.197	12.1306	13.7341	15.2706			45	Carriers	29
	63.3	25.6765	26.9411	28.1945	12.0673	13.6787	15.2209			46	Carriers	29
	63.4	25.6614	26.9321	28.1918	12.004	13.6224	15.1712			47	Carriers	29
	63.5	25.6463	26.9233	28.1892	11.9407	13.5659	15.1216			47	Carriers	29
	63.6	25.6313	26.9138	28.1865	11.8774	13.5095	15.0719			47	Carriers	29
	63.7	25.6162	26.9046	28.1838	11.8141	13.453	15.0222			48	Carriers	29
	63.8	25.6011	26.8959	28.1811	11.7508	13.3961	14.9725			51	Carriers	29
	63.9	25.5861	26.8873	28.1784	11.6875	13.3392	14.9228			67	Carriers	29
	64	25.571	26.879	28.1757	11.6242	13.2818	14.8731			18	Carriers	30
	64.1	25.5551	26.8703	28.173	11.5609	13.2245	14.8234			18	Carriers	30
	64.2	25.5393	26.8617	28.1703	11.4976	13.1674	14.7737			18	Carriers	30
	64.3	25.5234	26.8526	28.1676	11.4341	13.1106	14.724			18	Carriers	30
	64.4	25.5076	26.8443	28.1649	11.3687	13.0535	14.6744			18	Carriers	30
	64.5	25.4917	26.8355	28.1622	11.3034	12.9971	14.6247			18	Carriers	30
	64.6	25.4758	26.8266	28.1595	11.2374	12.9413	14.575			19	Carriers	30
	64.7	25.46	26.8176	28.1568	11.1711	12.8841	14.5253			19	Carriers	30
	64.8	25.4441	26.8082	28.1541	11.1048	12.827	14.4756			20	Carriers	30
	64.9	25.4294	26.7989	28.1514	11.0385	12.7695	14.4259			20	Carriers	30
	65	25.4153	26.79	28.1487	10.9722	12.7122	14.3762			20	Carriers	30
	65.1	25.4012	26.7804	28.146	10.9059	12.656	14.3265			21	Carriers	30
	65.2	25.3871	26.7715	28.1433	10.8399	12.5993	14.2768			21	Carriers	30
	65.3	25.373	26.7618	28.1406	10.7759	12.543	14.2271			21	Carriers	30
	65.4	25.3589	26.7522	28.1379	10.7118	12.487	14.1785			21	Carriers	30
	65.5	25.3448	26.7432	28.1352	10.6478	12.4303	14.1301			22	Carriers	30
	65.6	25.3299	26.7348	28.1325	10.5838	12.3741	14.0816			22	Carriers	30
	65.7	25.3148	26.7257	28.1298	10.5189	12.3175	14.0332			22	Carriers	30
	65.8	25.2997	26.7176	28.1271	10.4536	12.2614	13.9847			23	Carriers	30
	65.9	25.2846	26.7095	28.1244	10.3882	12.2047	13.9363			23	Carriers	30
	66	25.2696	26.7008	28.1226	10.3228	12.1488	13.8878			25	Carriers	30
	66.1	25.2545	26.6917	28.1208	10.2576	12.0923	13.8394			25	Carriers	30
	66.2	25.2394	26.6829	28.119	10.1931	12.0356	13.791			26	Carriers	30
	66.3	25.2243	26.674	28.1172	10.1286	11.9789	13.7425			27	Carriers	30
	66.4	25.2093	26.6656	28.1153	10.0641	11.9223	13.6941			28	Carriers	30
	66.5	25.1942	26.6567	28.1129	9.99886	11.8658	13.6456			29	Carriers	30
	66.6	25.1791	26.6483	28.1106	9.93313	11.8085	13.5972			29	Carriers	30
	66.7	25.164	26.6394	28.1082	9.86739	11.7519	13.5487			29	Carriers	30
	66.8	25.149	26.6307	28.1057	9.80166	11.6963	13.5003			29	Carriers	30
	66.9	25.1339	26.6218	28.102	9.73593	11.6397	13.4519			33	Carriers	30
	67	25.1181	26.6126	28.0983	9.6703	11.5829	13.4034			34	Carriers	30
	67.1	25.1014	26.603	28.0946	9.60586	11.5259	13.355			34	Carriers	30
	67.2	25.0847	26.5942	28.091	9.54141	11.4683	13.3065			34	Carriers	30
	67.3	25.068	26.5859	28.0887	9.47696	11.411	13.2581			34	Carriers	30
	67.4	25.0513	26.5771	28.0866	9.41252	11.3547	13.2096			35	Carriers	30
	67.5	25.0347	26.568	28.0845	9.34808	11.2981	13.1612			35	Carriers	30
	67.6	25.018	26.5589	28.0824	9.28363	11.2412	13.1127			35	Carriers	30
	67.7	25.0013	26.5493	28.0804	9.21919	11.1849	13.0643			36	Carriers	30
	67.8	24.9846	26.5408	28.0783	9.15474	11.128	13.0159			38	Carriers	30
	67.9	24.9679	26.5321	28.0762	9.0903	11.0711	12.9674			39	Carriers	30
	68	24.9512	26.5232	28.0741	9.02585	11.0138	12.919			43	Carriers	30
	68.1	24.9345	26.5142	28.072	8.96141	10.9566	12.8705			49	Carriers	30
	68.2	24.9178	26.5056	28.07	8.89696	10.8999	12.8221			50	Carriers	30
	68.3	24.9011	26.497	28.0679	8.83252	10.8434	12.7736			18	Carriers	30
	68.4	24.8844	26.488	28.0658	8.76807	10.7865	12.7252			18	Carriers	30
	68.5	24.8677	26.4791	28.0637	8.70363	10.7309	12.6768			18	Carriers	30
	68.6	24.851	26.4702	28.0616	8.63919	10.6738	12.6283			18	Carriers	30
	68.7	24.8343	26.4608	28.0595	8.57474	10.6172	12.5799			18	Carriers	30
	68.8	24.8176	26.4525	28.0575	8.5103	10.5604	12.5314			18	Carriers	30
	68.9	24.8009	26.4441	28.0554	8.44585	10.5036	12.483			18	Carriers	30
	69	24.7842	26.4351	28.0533	8.38141	10.4467	12.4345			18	Carriers	30
	69.1	24.7676	26.4267	28.0509	8.31696	10.3901	12.3861			18	Carriers	30
	69.2	24.7509	26.418	28.0485	8.25252	10.3339	12.3376			18	Carriers	30
	69.3	24.7342	26.4088	28.0461	8.18807	10.2769	12.2892			19	Carriers	30
	69.4	24.7175	26.4003	28.0437	8.12363	10.2201	12.2408			19	Carriers	30
	69.5	24.7008	26.3911	28.0413	8.0583	10.1632	12.1923			19	Carriers	30
	69.6	24.6841	26.3822	28.039	7.99164	10.1065	12.1439			19	Carriers	30
	69.7	24.6674	26.3737	28.0366	7.92498	10.0496	12.0954			19	Carriers	30
	69.8	24.6507	26.3646	28.0342	7.85831	9.99293	12.047			19	Carriers	30
	69.9	24.6346	26.3557	28.0318	7.79165	9.93646	11.9985			19	Carriers	30
	70	24.6187	26.347	28.0294	7.72499	9.87937	11.9501			19	Carriers	30
	70.1	24.6028	26.3385	28.027	7.65833	9.82257	11.9017			19	Carriers	30
	70.2	24.5869	26.3292	28.0246	7.59167	9.766	11.8532			19	Carriers	30
	70.3	24.5711	26.3206	28.0223	7.52501	9.70944	11.8048			19	Carriers	30
	70.4	24.5552	26.3113	28.0199	7.45835	9.653	11.7563			19	Carriers	30
	70.5	24.5393	26.3019	28.0175	7.39169	9.59693	11.7079			19	Carriers	30
	70.6	24.5234	26.2928	28.0151	7.32503	9.54087	11.6591			20	Carriers	30
	70.7	24.5075	26.2839	28.0127	7.25837	9.48357	11.6094			20	Carriers	30
	70.8	24.4917	26.2751	28.0103	7.19171	9.42659	11.5597			20	Carriers	30
	70.9	24.4758	26.2656	28.008	7.12624	9.36975	11.51			20	Carriers	30
	71	24.4599	26.2564	28.0067	7.06152	9.31357	11.4603			20	Carriers	30
	71.1	24.444	26.2476	28.0054	6.99679	9.25695	11.4106			20	Carriers	30
	71.2	24.4282	26.2381	28.0041	6.93206	9.19946	11.3609			20	Carriers	30
	71.3	24.4123	26.2288	28.0028	6.86733	9.14202	11.3112			20	Carriers	30
	71.4	24.3964	26.22	28.0015	6.8026	9.0853	11.2615			20	Carriers	30
	71.5	24.3805	26.2106	27.9996	6.73788	9.02899	11.2118			21	Carriers	30
	71.6	24.3646	26.2012	27.9962	6.67316	8.97258	11.1621			21	Carriers	30
	71.7	24.3488	26.1919	27.9929	6.60844	8.91611	11.1124			21	Carriers	30
	71.8	24.3329	26.1832	27.9895	6.54371	8.85918	11.0627			21	Carriers	30
	71.9	24.317	26.1741	27.9861	6.47899	8.80243	11.0131			21	Carriers	30
	72	24.3011	26.1651	27.9827	6.41427	8.74644	10.9634			21	Carriers	30
	72.1	24.2853	26.1559	27.9794	6.34954	8.68971	10.9137			21	Carriers	30
	72.2	24.2694	26.1466	27.9769	6.28482	8.63272	10.864			21	Carriers	30
	72.3	24.2535	26.1376	27.9745	6.2201	8.57577	10.8143			21	Carriers	30
	72.4	24.2376	26.1289	27.9721	6.15538	8.51937	10.7646			22	Carriers	30
	72.5	24.2218	26.1206	27.9697	6.09065	8.46348	10.7149			22	Carriers	30
	72.6	24.2059	26.1119	27.9674	6.02593	8.40703	10.6652			22	Carriers	30
	72.7	24.19	26.1035	27.965	5.96121	8.35123	10.6155			22	Carriers	30
	72.8	24.1741	26.0951	27.9626	5.89649	8.29485	10.5658			22	Carriers	30
	72.9	24.1582	26.0865	27.9602	5.83176	8.23819	10.5161			22	Carriers	30
	73	24.1424	26.0776	27.9578	5.76704	8.18141	10.4664			23	Carriers	30
	73.1	24.1265	26.0686	27.9554	5.70232	8.1248	10.4167			23	Carriers	30
	73.2	24.1106	26.0601	27.953	5.6376	8.06817	10.367			23	Carriers	30
	73.3	24.0947	26.0512	27.9505	5.57287	8.0118	10.3173			23	Carriers	30
	73.4	24.0789	26.0424	27.9477	5.50815	7.95517	10.2676			23	Carriers	30
	73.5	24.063	26.0335	27.9448	5.44343	7.89836	10.2179			23	Carriers	30
	73.6	24.0471	26.024	27.942	5.3787	7.8414	10.1682			23	Carriers	30
	73.7	24.0312	26.0151	27.9392	5.31398	7.785	10.1186			23	Carriers	30
	73.8	24.0153	26.0063	27.9363	5.24926	7.72841	10.0689			24	Carriers	30
	73.9	23.9995	25.9975	27.9335	5.18454	7.67163	10.0192			24	Carriers	30
	74	23.9836	25.9888	27.9307	5.11981	7.61513	9.96947			24	Carriers	30
	74.1	23.9677	25.9796	27.9279	5.05509	7.5584	9.91978			24	Carriers	30
	74.2	23.9519	25.971	27.925	4.99037	7.50158	9.87008			24	Carriers	30
	74.3	23.936	25.9632	27.9222	4.92565	7.44478	9.82039			24	Carriers	30
	74.4	23.9201	25.9548	27.9194	4.86092	7.38791	9.77069			24	Carriers	30
	74.5	23.9042	25.9463	27.9166	4.7962	7.33139	9.721			24	Carriers	30
	74.6	23.8884	25.9371	27.9137	4.73148	7.27509	9.6713			24	Carriers	30
	74.7	23.8725	25.9277	27.9109	4.66676	7.21857	9.62161			24	Carriers	30
	74.8	23.8566	25.9189	27.9081	4.60203	7.16208	9.57192			24	Carriers	30
	74.9	23.8408	25.9103	27.9052	4.53731	7.10521	9.5233			25	Carriers	30
	75	23.8249	25.9017	27.9024	4.47259	7.04895	9.47527			25	Carriers	30
										25	Carriers	30
										25	Carriers	30
										25	Carriers	30
										25	Carriers	30
										25	Carriers	30
										25	Carriers	30
										25	Carriers	30
										25	Carriers	30
										25	Carriers	30
										25	Carriers	30
										26	Carriers	30
										26	Carriers	30
										26	Carriers	30
										26	Carriers	30
										26	Carriers	30
										26	Carriers	30
										26	Carriers	30
										27	Carriers	30
										27	Carriers	30
										27	Carriers	30
										27	Carriers	30
										27	Carriers	30
										27	Carriers	30
										28	Carriers	30
										28	Carriers	30
										28	Carriers	30
										28	Carriers	30
										28	Carriers	30
										29	Carriers	30
										29	Carriers	30
										29	Carriers	30
										29	Carriers	30
										29	Carriers	30
										29	Carriers	30
										30	Carriers	30
										30	Carriers	30
										30	Carriers	30
										30	Carriers	30
										30	Carriers	30
										30	Carriers	30
										30	Carriers	30
										31	Carriers	30
										31	Carriers	30
										31	Carriers	30
										31	Carriers	30
										31	Carriers	30
										31	Carriers	30
										32	Carriers	30
										32	Carriers	30
										32	Carriers	30
										32	Carriers	30
										32	Carriers	30
										32	Carriers	30
										33	Carriers	30
										33	Carriers	30
										33	Carriers	30
										33	Carriers	30
										33	Carriers	30
										33	Carriers	30
										33	Carriers	30
										34	Carriers	30
										34	Carriers	30
										34	Carriers	30
										34	Carriers	30
										34	Carriers	30
										35	Carriers	30
										35	Carriers	30
										35	Carriers	30
										35	Carriers	30
										35	Carriers	30
										35	Carriers	30
										36	Carriers	30
										36	Carriers	30
										36	Carriers	30
										36	Carriers	30
										36	Carriers	30
										36	Carriers	30
										36	Carriers	30
										38	Carriers	30
										38	Carriers	30
										38	Carriers	30
										38	Carriers	30
										39	Carriers	30
										39	Carriers	30
										40	Carriers	30
										40	Carriers	30
										40	Carriers	30
										41	Carriers	30
										41	Carriers	30
										41	Carriers	30
										41	Carriers	30
										42	Carriers	30
										42	Carriers	30
										43	Carriers	30
										44	Carriers	30
										44	Carriers	30
										44	Carriers	30
										46	Carriers	30
										46	Carriers	30
										48	Carriers	30
										49	Carriers	30
										50	Carriers	30
										52	Carriers	30
										55	Carriers	30
										57	Non-Carriers	13
										72	Non-Carriers	14
										27	Non-Carriers	17
										63	Non-Carriers	18
										20	Non-Carriers	19
										22	Non-Carriers	19
										44	Non-Carriers	19
										19	Non-Carriers	20
										32	Non-Carriers	21
										42	Non-Carriers	21
										42	Non-Carriers	22
										48	Non-Carriers	22
										58	Non-Carriers	22
										27	Non-Carriers	23
										27	Non-Carriers	23
										33	Non-Carriers	23
										58	Non-Carriers	23
										38	Non-Carriers	24
										43	Non-Carriers	24
										25	Non-Carriers	24
										28	Non-Carriers	24
										33	Non-Carriers	24
										36	Non-Carriers	24
										39	Non-Carriers	24
										50	Non-Carriers	24
										58	Non-Carriers	24
										73	Non-Carriers	24
										18	Non-Carriers	25
										30	Non-Carriers	25
										41	Non-Carriers	25
										43	Non-Carriers	25
										45	Non-Carriers	25
										58	Non-Carriers	25
										75	Non-Carriers	25
										20	Non-Carriers	25
										34	Non-Carriers	25
										40	Non-Carriers	25
										46	Non-Carriers	25
										60	Non-Carriers	25
										61	Non-Carriers	25
										24	Non-Carriers	26
										28	Non-Carriers	26
										20	Non-Carriers	26
										22	Non-Carriers	26
										30	Non-Carriers	26
										32	Non-Carriers	26
										34	Non-Carriers	26
										38	Non-Carriers	26
										38	Non-Carriers	26
										43	Non-Carriers	26
										45	Non-Carriers	26
										46	Non-Carriers	26
										48	Non-Carriers	26
										48	Non-Carriers	26
										50	Non-Carriers	26
										55	Non-Carriers	26
										19	Non-Carriers	27
										22	Non-Carriers	27
										33	Non-Carriers	27
										34	Non-Carriers	27
										38	Non-Carriers	27
										39	Non-Carriers	27
										42	Non-Carriers	27
										44	Non-Carriers	27
										46	Non-Carriers	27
										47	Non-Carriers	27
										48	Non-Carriers	27
										55	Non-Carriers	27
										21	Non-Carriers	27
										21	Non-Carriers	27
										21	Non-Carriers	27
										22	Non-Carriers	27
										26	Non-Carriers	27
										27	Non-Carriers	27
										28	Non-Carriers	27
										33	Non-Carriers	27
										34	Non-Carriers	27
										34	Non-Carriers	27
										38	Non-Carriers	27
										39	Non-Carriers	27
										47	Non-Carriers	27
										47	Non-Carriers	27
										48	Non-Carriers	27
										49	Non-Carriers	27
										50	Non-Carriers	27
										50	Non-Carriers	27
										54	Non-Carriers	27
										55	Non-Carriers	27
										56	Non-Carriers	27
										56	Non-Carriers	27
										58	Non-Carriers	27
										65	Non-Carriers	27
										67	Non-Carriers	27
										21	Non-Carriers	28
										23	Non-Carriers	28
										24	Non-Carriers	28
										27	Non-Carriers	28
										28	Non-Carriers	28
										31	Non-Carriers	28
										33	Non-Carriers	28
										40	Non-Carriers	28
										45	Non-Carriers	28
										45	Non-Carriers	28
										46	Non-Carriers	28
										49	Non-Carriers	28
										52	Non-Carriers	28
										57	Non-Carriers	28
										18	Non-Carriers	28
										18	Non-Carriers	28
										19	Non-Carriers	28
										19	Non-Carriers	28
										19	Non-Carriers	28
										19	Non-Carriers	28
										20	Non-Carriers	28
										20	Non-Carriers	28
										21	Non-Carriers	28
										22	Non-Carriers	28
										22	Non-Carriers	28
										24	Non-Carriers	28
										24	Non-Carriers	28
										24	Non-Carriers	28
										25	Non-Carriers	28
										25	Non-Carriers	28
										25	Non-Carriers	28
										26	Non-Carriers	28
										27	Non-Carriers	28
										27	Non-Carriers	28
										27	Non-Carriers	28
										28	Non-Carriers	28
										29	Non-Carriers	28
										31	Non-Carriers	28
										32	Non-Carriers	28
										34	Non-Carriers	28
										34	Non-Carriers	28
										35	Non-Carriers	28
										35	Non-Carriers	28
										35	Non-Carriers	28
										36	Non-Carriers	28
										36	Non-Carriers	28
										38	Non-Carriers	28
										38	Non-Carriers	28
										40	Non-Carriers	28
										42	Non-Carriers	28
										42	Non-Carriers	28
										43	Non-Carriers	28
										43	Non-Carriers	28
										45	Non-Carriers	28
										46	Non-Carriers	28
										48	Non-Carriers	28
										49	Non-Carriers	28
										50	Non-Carriers	28
										50	Non-Carriers	28
										50	Non-Carriers	28
										50	Non-Carriers	28
										51	Non-Carriers	28
										51	Non-Carriers	28
										52	Non-Carriers	28
										69	Non-Carriers	28
										18	Non-Carriers	29
										19	Non-Carriers	29
										20	Non-Carriers	29
										20	Non-Carriers	29
										21	Non-Carriers	29
										23	Non-Carriers	29
										23	Non-Carriers	29
										23	Non-Carriers	29
										24	Non-Carriers	29
										24	Non-Carriers	29
										26	Non-Carriers	29
										26	Non-Carriers	29
										27	Non-Carriers	29
										29	Non-Carriers	29
										29	Non-Carriers	29
										34	Non-Carriers	29
										35	Non-Carriers	29
										36	Non-Carriers	29
										38	Non-Carriers	29
										39	Non-Carriers	29
										39	Non-Carriers	29
										39	Non-Carriers	29
										40	Non-Carriers	29
										40	Non-Carriers	29
										41	Non-Carriers	29
										41	Non-Carriers	29
										43	Non-Carriers	29
										43	Non-Carriers	29
										46	Non-Carriers	29
										49	Non-Carriers	29
										50	Non-Carriers	29
										50	Non-Carriers	29
										18	Non-Carriers	29
										18	Non-Carriers	29
										18	Non-Carriers	29
										19	Non-Carriers	29
										19	Non-Carriers	29
										19	Non-Carriers	29
										19	Non-Carriers	29
										19	Non-Carriers	29
										19	Non-Carriers	29
										20	Non-Carriers	29
										20	Non-Carriers	29
										21	Non-Carriers	29
										21	Non-Carriers	29
										22	Non-Carriers	29
										22	Non-Carriers	29
										22	Non-Carriers	29
										22	Non-Carriers	29
										22	Non-Carriers	29
										22	Non-Carriers	29
										22	Non-Carriers	29
										23	Non-Carriers	29
										23	Non-Carriers	29
										23	Non-Carriers	29
										24	Non-Carriers	29
										25	Non-Carriers	29
										26	Non-Carriers	29
										26	Non-Carriers	29
										26	Non-Carriers	29
										26	Non-Carriers	29
										26	Non-Carriers	29
										27	Non-Carriers	29
										27	Non-Carriers	29
										27	Non-Carriers	29
										27	Non-Carriers	29
										28	Non-Carriers	29
										28	Non-Carriers	29
										28	Non-Carriers	29
										30	Non-Carriers	29
										30	Non-Carriers	29
										30	Non-Carriers	29
										30	Non-Carriers	29
										32	Non-Carriers	29
										32	Non-Carriers	29
										32	Non-Carriers	29
										32	Non-Carriers	29
										34	Non-Carriers	29
										34	Non-Carriers	29
										34	Non-Carriers	29
										34	Non-Carriers	29
										34	Non-Carriers	29
										35	Non-Carriers	29
										35	Non-Carriers	29
										36	Non-Carriers	29
										36	Non-Carriers	29
										37	Non-Carriers	29
										37	Non-Carriers	29
										37	Non-Carriers	29
										37	Non-Carriers	29
										37	Non-Carriers	29
										37	Non-Carriers	29
										37	Non-Carriers	29
										37	Non-Carriers	29
										38	Non-Carriers	29
										38	Non-Carriers	29
										38	Non-Carriers	29
										39	Non-Carriers	29
										39	Non-Carriers	29
										39	Non-Carriers	29
										40	Non-Carriers	29
										40	Non-Carriers	29
										41	Non-Carriers	29
										41	Non-Carriers	29
										41	Non-Carriers	29
										41	Non-Carriers	29
										42	Non-Carriers	29
										42	Non-Carriers	29
										42	Non-Carriers	29
										43	Non-Carriers	29
										43	Non-Carriers	29
										43	Non-Carriers	29
										43	Non-Carriers	29
										44	Non-Carriers	29
										45	Non-Carriers	29
										46	Non-Carriers	29
										47	Non-Carriers	29
										47	Non-Carriers	29
										47	Non-Carriers	29
										47	Non-Carriers	29
										48	Non-Carriers	29
										49	Non-Carriers	29
										49	Non-Carriers	29
										50	Non-Carriers	29
										50	Non-Carriers	29
										51	Non-Carriers	29
										51	Non-Carriers	29
										52	Non-Carriers	29
										53	Non-Carriers	29
										53	Non-Carriers	29
										53	Non-Carriers	29
										53	Non-Carriers	29
										54	Non-Carriers	29
										54	Non-Carriers	29
										55	Non-Carriers	29
										55	Non-Carriers	29
										57	Non-Carriers	29
										57	Non-Carriers	29
										58	Non-Carriers	29
										59	Non-Carriers	29
										59	Non-Carriers	29
										62	Non-Carriers	29
										63	Non-Carriers	29
										63	Non-Carriers	29
										18	Non-Carriers	30
										18	Non-Carriers	30
										18	Non-Carriers	30
										19	Non-Carriers	30
										20	Non-Carriers	30
										20	Non-Carriers	30
										20	Non-Carriers	30
										21	Non-Carriers	30
										21	Non-Carriers	30
										21	Non-Carriers	30
										22	Non-Carriers	30
										23	Non-Carriers	30
										23	Non-Carriers	30
										23	Non-Carriers	30
										24	Non-Carriers	30
										24	Non-Carriers	30
										25	Non-Carriers	30
										25	Non-Carriers	30
										25	Non-Carriers	30
										26	Non-Carriers	30
										26	Non-Carriers	30
										26	Non-Carriers	30
										27	Non-Carriers	30
										28	Non-Carriers	30
										29	Non-Carriers	30
										30	Non-Carriers	30
										30	Non-Carriers	30
										30	Non-Carriers	30
										30	Non-Carriers	30
										30	Non-Carriers	30
										31	Non-Carriers	30
										31	Non-Carriers	30
										31	Non-Carriers	30
										31	Non-Carriers	30
										32	Non-Carriers	30
										33	Non-Carriers	30
										33	Non-Carriers	30
										33	Non-Carriers	30
										34	Non-Carriers	30
										34	Non-Carriers	30
										34	Non-Carriers	30
										36	Non-Carriers	30
										36	Non-Carriers	30
										37	Non-Carriers	30
										37	Non-Carriers	30
										38	Non-Carriers	30
										38	Non-Carriers	30
										40	Non-Carriers	30
										40	Non-Carriers	30
										41	Non-Carriers	30
										41	Non-Carriers	30
										41	Non-Carriers	30
										42	Non-Carriers	30
										43	Non-Carriers	30
										43	Non-Carriers	30
										43	Non-Carriers	30
										44	Non-Carriers	30
										44	Non-Carriers	30
										45	Non-Carriers	30
										45	Non-Carriers	30
										46	Non-Carriers	30
										47	Non-Carriers	30
										47	Non-Carriers	30
										49	Non-Carriers	30
										49	Non-Carriers	30
										50	Non-Carriers	30
										52	Non-Carriers	30
										52	Non-Carriers	30
										52	Non-Carriers	30
										55	Non-Carriers	30
										56	Non-Carriers	30
										59	Non-Carriers	30
										61	Non-Carriers	30
										65	Non-Carriers	30
										18	Non-Carriers	30
										18	Non-Carriers	30
										18	Non-Carriers	30
										18	Non-Carriers	30
										18	Non-Carriers	30
										19	Non-Carriers	30
										19	Non-Carriers	30
										19	Non-Carriers	30
										19	Non-Carriers	30
										19	Non-Carriers	30
										19	Non-Carriers	30
										19	Non-Carriers	30
										19	Non-Carriers	30
										19	Non-Carriers	30
										19	Non-Carriers	30
										19	Non-Carriers	30
										19	Non-Carriers	30
										19	Non-Carriers	30
										19	Non-Carriers	30
										19	Non-Carriers	30
										20	Non-Carriers	30
										20	Non-Carriers	30
										20	Non-Carriers	30
										20	Non-Carriers	30
										20	Non-Carriers	30
										20	Non-Carriers	30
										20	Non-Carriers	30
										20	Non-Carriers	30
										21	Non-Carriers	30
										21	Non-Carriers	30
										21	Non-Carriers	30
										21	Non-Carriers	30
										21	Non-Carriers	30
										21	Non-Carriers	30
										21	Non-Carriers	30
										22	Non-Carriers	30
										22	Non-Carriers	30
										22	Non-Carriers	30
										22	Non-Carriers	30
										22	Non-Carriers	30
										22	Non-Carriers	30
										22	Non-Carriers	30
										22	Non-Carriers	30
										23	Non-Carriers	30
										23	Non-Carriers	30
										23	Non-Carriers	30
										23	Non-Carriers	30
										23	Non-Carriers	30
										23	Non-Carriers	30
										23	Non-Carriers	30
										23	Non-Carriers	30
										23	Non-Carriers	30
										24	Non-Carriers	30
										24	Non-Carriers	30
										24	Non-Carriers	30
										24	Non-Carriers	30
										24	Non-Carriers	30
										24	Non-Carriers	30
										24	Non-Carriers	30
										24	Non-Carriers	30
										24	Non-Carriers	30
										24	Non-Carriers	30
										24	Non-Carriers	30
										24	Non-Carriers	30
										24	Non-Carriers	30
										24	Non-Carriers	30
										25	Non-Carriers	30
										25	Non-Carriers	30
										25	Non-Carriers	30
										25	Non-Carriers	30
										25	Non-Carriers	30
										25	Non-Carriers	30
										26	Non-Carriers	30
										26	Non-Carriers	30
										26	Non-Carriers	30
										26	Non-Carriers	30
										26	Non-Carriers	30
										26	Non-Carriers	30
										27	Non-Carriers	30
										27	Non-Carriers	30
										27	Non-Carriers	30
										27	Non-Carriers	30
										27	Non-Carriers	30
										27	Non-Carriers	30
										27	Non-Carriers	30
										27	Non-Carriers	30
										27	Non-Carriers	30
										27	Non-Carriers	30
										28	Non-Carriers	30
										28	Non-Carriers	30
										28	Non-Carriers	30
										28	Non-Carriers	30
										28	Non-Carriers	30
										28	Non-Carriers	30
										29	Non-Carriers	30
										29	Non-Carriers	30
										29	Non-Carriers	30
										29	Non-Carriers	30
										29	Non-Carriers	30
										29	Non-Carriers	30
										29	Non-Carriers	30
										29	Non-Carriers	30
										29	Non-Carriers	30
										30	Non-Carriers	30
										30	Non-Carriers	30
										31	Non-Carriers	30
										31	Non-Carriers	30
										31	Non-Carriers	30
										31	Non-Carriers	30
										31	Non-Carriers	30
										31	Non-Carriers	30
										31	Non-Carriers	30
										31	Non-Carriers	30
										31	Non-Carriers	30
										31	Non-Carriers	30
										31	Non-Carriers	30
										31	Non-Carriers	30
										32	Non-Carriers	30
										32	Non-Carriers	30
										32	Non-Carriers	30
										33	Non-Carriers	30
										33	Non-Carriers	30
										33	Non-Carriers	30
										33	Non-Carriers	30
										33	Non-Carriers	30
										33	Non-Carriers	30
										33	Non-Carriers	30
										34	Non-Carriers	30
										34	Non-Carriers	30
										34	Non-Carriers	30
										34	Non-Carriers	30
										34	Non-Carriers	30
										34	Non-Carriers	30
										34	Non-Carriers	30
										34	Non-Carriers	30
										34	Non-Carriers	30
										34	Non-Carriers	30
										34	Non-Carriers	30
										35	Non-Carriers	30
										35	Non-Carriers	30
										35	Non-Carriers	30
										35	Non-Carriers	30
										36	Non-Carriers	30
										36	Non-Carriers	30
										36	Non-Carriers	30
										36	Non-Carriers	30
										36	Non-Carriers	30
										36	Non-Carriers	30
										36	Non-Carriers	30
										36	Non-Carriers	30
										37	Non-Carriers	30
										37	Non-Carriers	30
										37	Non-Carriers	30
										37	Non-Carriers	30
										38	Non-Carriers	30
										38	Non-Carriers	30
										38	Non-Carriers	30
										38	Non-Carriers	30
										38	Non-Carriers	30
										38	Non-Carriers	30
										38	Non-Carriers	30
										38	Non-Carriers	30
										38	Non-Carriers	30
										38	Non-Carriers	30
										39	Non-Carriers	30
										39	Non-Carriers	30
										39	Non-Carriers	30
										39	Non-Carriers	30
										39	Non-Carriers	30
										39	Non-Carriers	30
										39	Non-Carriers	30
										39	Non-Carriers	30
										39	Non-Carriers	30
										39	Non-Carriers	30
										40	Non-Carriers	30
										40	Non-Carriers	30
										40	Non-Carriers	30
										40	Non-Carriers	30
										41	Non-Carriers	30
										41	Non-Carriers	30
										41	Non-Carriers	30
										41	Non-Carriers	30
										42	Non-Carriers	30
										42	Non-Carriers	30
										42	Non-Carriers	30
										42	Non-Carriers	30
										43	Non-Carriers	30
										43	Non-Carriers	30
										44	Non-Carriers	30
										44	Non-Carriers	30
										44	Non-Carriers	30
										44	Non-Carriers	30
										44	Non-Carriers	30
										45	Non-Carriers	30
										45	Non-Carriers	30
										45	Non-Carriers	30
										46	Non-Carriers	30
										46	Non-Carriers	30
										46	Non-Carriers	30
										47	Non-Carriers	30
										47	Non-Carriers	30
										49	Non-Carriers	30
										50	Non-Carriers	30
										51	Non-Carriers	30
										52	Non-Carriers	30
										53	Non-Carriers	30
										54	Non-Carriers	30
										54	Non-Carriers	30
										54	Non-Carriers	30
										54	Non-Carriers	30
										56	Non-Carriers	30
										56	Non-Carriers	30
										57	Non-Carriers	30
										57	Non-Carriers	30
										58	Non-Carriers	30
										60	Non-Carriers	30
										60	Non-Carriers	30
										61	Non-Carriers	30

## Sheet: Figure1b
age	lower	median	upper
18	-1.0261	-0.0316113	0.960202
18.1	-1.02264	-0.0322016	0.947289
18.2	-1.01917	-0.0332393	0.934377
18.3	-1.01568	-0.0354194	0.9226
18.4	-1.0122	-0.0370615	0.917322
18.5	-1.00871	-0.0369006	0.912044
18.6	-1.00088	-0.0374887	0.906766
18.7	-0.992568	-0.0392492	0.899477
18.8	-0.984245	-0.0398459	0.89309
18.9	-0.975917	-0.0413557	0.887431
19	-0.967588	-0.0424963	0.880775
19.1	-0.961634	-0.0433765	0.876107
19.2	-0.956446	-0.0441603	0.86939
19.3	-0.951258	-0.044828	0.859878
19.4	-0.94607	-0.0455654	0.85035
19.5	-0.937581	-0.0469944	0.840821
19.6	-0.929014	-0.048937	0.831293
19.7	-0.920469	-0.0508783	0.821764
19.8	-0.911925	-0.0518548	0.811878
19.9	-0.906468	-0.0533622	0.801972
20	-0.903811	-0.0532517	0.791294
20.1	-0.901163	-0.0550754	0.781002
20.2	-0.898013	-0.0561176	0.770709
20.3	-0.888784	-0.0563106	0.764452
20.4	-0.879563	-0.0566762	0.755098
20.5	-0.871204	-0.0572138	0.747489
20.6	-0.863935	-0.0564402	0.741363
20.7	-0.856679	-0.0569783	0.736448
20.8	-0.849436	-0.0576012	0.729043
20.9	-0.842207	-0.0590556	0.722873
21	-0.834998	-0.0598253	0.716682
21.1	-0.830229	-0.0610681	0.706336
21.2	-0.83082	-0.0621354	0.696694
21.3	-0.827721	-0.0632653	0.689577
21.4	-0.817132	-0.0643907	0.683194
21.5	-0.807728	-0.0660713	0.679093
21.6	-0.806272	-0.0666968	0.674664
21.7	-0.804846	-0.0664395	0.669441
21.8	-0.803449	-0.0680924	0.666405
21.9	-0.800287	-0.0710304	0.660011
22	-0.793884	-0.0724732	0.653583
22.1	-0.792552	-0.0746516	0.64712
22.2	-0.783209	-0.0766743	0.64062
22.3	-0.782458	-0.077727	0.634083
22.4	-0.784226	-0.0786906	0.627496
22.5	-0.786033	-0.0816434	0.620848
22.6	-0.78673	-0.0841075	0.619273
22.7	-0.781352	-0.0856278	0.615383
22.8	-0.774151	-0.0873978	0.607299
22.9	-0.76702	-0.0901203	0.599468
23	-0.760033	-0.0921155	0.596378
23.1	-0.761995	-0.0937209	0.593319
23.2	-0.761016	-0.097376	0.590085
23.3	-0.75698	-0.0990296	0.58712
23.4	-0.756674	-0.10166	0.584086
23.5	-0.759397	-0.10362	0.580983
23.6	-0.751336	-0.106578	0.576609
23.7	-0.741439	-0.109307	0.573676
23.8	-0.737766	-0.111625	0.56582
23.9	-0.734639	-0.113884	0.562385
24	-0.735627	-0.116097	0.559405
24.1	-0.738564	-0.119677	0.556334
24.2	-0.74157	-0.122921	0.55308
24.3	-0.744646	-0.124663	0.546469
24.4	-0.746665	-0.128167	0.541169
24.5	-0.746725	-0.131446	0.534737
24.6	-0.751211	-0.133634	0.525729
24.7	-0.75577	-0.136544	0.522571
24.8	-0.760404	-0.139383	0.51008
24.9	-0.759671	-0.141837	0.498499
25	-0.757231	-0.14538	0.494244
25.1	-0.754894	-0.149672	0.489869
25.2	-0.752701	-0.153501	0.485428
25.3	-0.756025	-0.157286	0.480839
25.4	-0.76092	-0.160411	0.473096
25.5	-0.765901	-0.164445	0.462979
25.6	-0.768549	-0.168829	0.456637
25.7	-0.764316	-0.173761	0.448176
25.8	-0.763675	-0.178011	0.439605
25.9	-0.773053	-0.182787	0.430932
26	-0.771508	-0.187749	0.425301
26.1	-0.773692	-0.192663	0.420133
26.2	-0.782925	-0.196975	0.412121
26.3	-0.782577	-0.201572	0.403977
26.4	-0.790453	-0.206406	0.395726
26.5	-0.795922	-0.212159	0.387367
26.6	-0.796543	-0.21825	0.378897
26.7	-0.801966	-0.224048	0.370339
26.8	-0.807641	-0.229785	0.364462
26.9	-0.813142	-0.234203	0.360407
27	-0.818903	-0.23929	0.358166
27.1	-0.824662	-0.245317	0.349462
27.2	-0.830737	-0.2519	0.340609
27.3	-0.836824	-0.25804	0.336787
27.4	-0.842776	-0.264014	0.331273
27.5	-0.846925	-0.269828	0.321358
27.6	-0.855769	-0.275771	0.313068
27.7	-0.862346	-0.282332	0.309838
27.8	-0.869042	-0.289214	0.306436
27.9	-0.878933	-0.295292	0.302843
28	-0.889092	-0.302041	0.299057
28.1	-0.899333	-0.308733	0.295041
28.2	-0.909647	-0.315031	0.284612
28.3	-0.920062	-0.323688	0.279274
28.4	-0.926353	-0.331657	0.272944
28.5	-0.937825	-0.3401	0.263741
28.6	-0.950216	-0.348075	0.254358
28.7	-0.962202	-0.356317	0.244791
28.8	-0.973842	-0.363511	0.235019
28.9	-0.986011	-0.371463	0.229176
29	-0.999324	-0.380721	0.226085
29.1	-1.00905	-0.389852	0.21965
29.2	-1.02199	-0.399172	0.215517
29.3	-1.03603	-0.407686	0.211102
29.4	-1.04824	-0.41593	0.200709
29.5	-1.05821	-0.424631	0.189813
29.6	-1.07233	-0.435298	0.178704
29.7	-1.08781	-0.445117	0.171832
29.8	-1.09842	-0.454607	0.166611
29.9	-1.10919	-0.465558	0.153899
30	-1.11842	-0.47608	0.143447
30.1	-1.13126	-0.486443	0.134452
30.2	-1.14197	-0.497836	0.12647
30.3	-1.15196	-0.508148	0.117709
30.4	-1.16479	-0.519613	0.113498
30.5	-1.17775	-0.52997	0.10884
30.6	-1.18957	-0.541629	0.10241
30.7	-1.20407	-0.553144	0.0956938
30.8	-1.21745	-0.565041	0.0886896
30.9	-1.23092	-0.578146	0.0813944
31	-1.24537	-0.590146	0.0737711
31.1	-1.25895	-0.602136	0.0623009
31.2	-1.27536	-0.614613	0.0489941
31.3	-1.29092	-0.627985	0.0354693
31.4	-1.30716	-0.640862	0.0214666
31.5	-1.31985	-0.654793	0.00679307
31.6	-1.3378	-0.668407	-0.00643249
31.7	-1.35189	-0.68277	-0.0208257
31.8	-1.36573	-0.695977	-0.0354455
31.9	-1.38032	-0.710664	-0.0502992
32	-1.39865	-0.725218	-0.0629303
32.1	-1.41887	-0.740885	-0.0751367
32.2	-1.43923	-0.756569	-0.0876415
32.3	-1.45586	-0.771601	-0.100447
32.4	-1.47283	-0.787043	-0.113544
32.5	-1.49176	-0.8036	-0.126932
32.6	-1.51084	-0.819053	-0.140629
32.7	-1.53007	-0.833998	-0.154638
32.8	-1.54946	-0.850265	-0.168965
32.9	-1.56899	-0.866468	-0.183625
33	-1.58867	-0.882999	-0.198603
33.1	-1.60851	-0.900405	-0.213903
33.2	-1.6285	-0.918575	-0.229526
33.3	-1.64865	-0.936675	-0.245474
33.4	-1.66895	-0.955588	-0.261752
33.5	-1.68941	-0.973912	-0.278572
33.6	-1.71004	-0.992294	-0.297189
33.7	-1.73082	-1.01072	-0.316026
33.8	-1.75176	-1.02993	-0.335118
33.9	-1.77257	-1.04961	-0.351544
34	-1.79238	-1.06932	-0.368304
34.1	-1.8124	-1.08861	-0.3854
34.2	-1.83264	-1.10795	-0.404028
34.3	-1.8531	-1.12868	-0.423356
34.4	-1.87378	-1.14859	-0.443038
34.5	-1.89473	-1.16948	-0.463076
34.6	-1.91731	-1.19058	-0.483471
34.7	-1.94009	-1.21168	-0.504227
34.8	-1.96317	-1.23306	-0.525362
34.9	-1.98734	-1.25646	-0.544504
35	-2.01172	-1.27765	-0.565418
35.1	-2.0363	-1.30168	-0.589865
35.2	-2.06109	-1.32519	-0.613529
35.3	-2.08606	-1.34803	-0.63648
35.4	-2.10974	-1.37165	-0.659794
35.5	-2.1354	-1.39492	-0.680707
35.6	-2.1623	-1.41889	-0.701228
35.7	-2.1881	-1.4427	-0.722076
35.8	-2.21304	-1.46618	-0.74325
35.9	-2.23662	-1.49162	-0.764747
36	-2.26038	-1.51598	-0.786565
36.1	-2.28431	-1.5411	-0.810191
36.2	-2.30842	-1.56639	-0.838971
36.3	-2.33271	-1.59212	-0.86545
36.4	-2.35841	-1.61896	-0.889815
36.5	-2.3848	-1.64553	-0.914864
36.6	-2.41137	-1.67195	-0.942135
36.7	-2.43813	-1.6988	-0.969721
36.8	-2.46508	-1.72534	-0.99763
36.9	-2.49222	-1.75273	-1.02137
37	-2.51954	-1.77984	-1.04982
37.1	-2.54718	-1.8082	-1.07898
37.2	-2.57672	-1.83656	-1.10551
37.3	-2.60641	-1.86521	-1.13234
37.4	-2.6353	-1.89393	-1.16399
37.5	-2.66559	-1.92227	-1.19312
37.6	-2.69608	-1.95149	-1.22058
37.7	-2.72191	-1.98117	-1.25307
37.8	-2.74937	-2.00986	-1.28245
37.9	-2.77913	-2.03986	-1.31214
38	-2.80907	-2.07084	-1.34215
38.1	-2.83917	-2.1012	-1.37247
38.2	-2.86945	-2.132	-1.40433
38.3	-2.89989	-2.16244	-1.43851
38.4	-2.9288	-2.19333	-1.47
38.5	-2.9571	-2.22427	-1.49969
38.6	-2.98554	-2.25519	-1.52962
38.7	-3.01413	-2.28651	-1.56452
38.8	-3.04287	-2.31819	-1.59984
38.9	-3.07242	-2.34955	-1.62943
39	-3.10582	-2.38211	-1.66133
39.1	-3.13935	-2.41563	-1.69599
39.2	-3.17301	-2.44802	-1.73105
39.3	-3.20681	-2.48123	-1.76636
39.4	-3.24074	-2.51427	-1.79886
39.5	-3.27218	-2.54726	-1.83316
39.6	-3.30329	-2.58115	-1.86832
39.7	-3.33456	-2.61422	-1.90375
39.8	-3.36597	-2.64745	-1.93622
39.9	-3.39753	-2.68126	-1.97026
40	-3.42924	-2.71518	-2.00705
40.1	-3.46109	-2.74904	-2.04432
40.2	-3.4947	-2.78307	-2.08057
40.3	-3.52963	-2.81744	-2.11647
40.4	-3.5647	-2.85299	-2.15264
40.5	-3.59992	-2.88773	-2.18907
40.6	-3.6353	-2.92285	-2.22575
40.7	-3.66778	-2.95932	-2.26269
40.8	-3.69952	-2.9956	-2.29988
40.9	-3.73284	-3.03088	-2.3373
41	-3.76494	-3.06726	-2.37498
41.1	-3.79713	-3.10432	-2.4129
41.2	-3.82943	-3.14144	-2.45106
41.3	-3.86183	-3.17882	-2.48947
41.4	-3.89719	-3.21618	-2.52812
41.5	-3.93294	-3.25266	-2.567
41.6	-3.97136	-3.29059	-2.60418
41.7	-4.00994	-3.32765	-2.6387
41.8	-4.04867	-3.36622	-2.6734
41.9	-4.08756	-3.40389	-2.7095
42	-4.12659	-3.44136	-2.75006
42.1	-4.16379	-3.47988	-2.79084
42.2	-4.20036	-3.51836	-2.83183
42.3	-4.23651	-3.55662	-2.86596
42.4	-4.27279	-3.59562	-2.89838
42.5	-4.31105	-3.63468	-2.94086
42.6	-4.35102	-3.67357	-2.98419
42.7	-4.39113	-3.71227	-3.02517
42.8	-4.42916	-3.75336	-3.06418
42.9	-4.46945	-3.79354	-3.10337
43	-4.51114	-3.83387	-3.14332
43.1	-4.54751	-3.87312	-3.18376
43.2	-4.58399	-3.91274	-3.22617
43.3	-4.62573	-3.95305	-3.26686
43.4	-4.66849	-3.99346	-3.3063
43.5	-4.71139	-4.03422	-3.34591
43.6	-4.74968	-4.07473	-3.38586
43.7	-4.78732	-4.11521	-3.42586
43.8	-4.82506	-4.15605	-3.46569
43.9	-4.86289	-4.1975	-3.50592
44	-4.90356	-4.23935	-3.54629
44.1	-4.94515	-4.27985	-3.58682
44.2	-4.98688	-4.32168	-3.62752
44.3	-5.02712	-4.36387	-3.66891
44.4	-5.0659	-4.40596	-3.71111
44.5	-5.10618	-4.44739	-3.75514
44.6	-5.15301	-4.4897	-3.79399
44.7	-5.19724	-4.53194	-3.83595
44.8	-5.23965	-4.57433	-3.87806
44.9	-5.28199	-4.61617	-3.92032
45	-5.3228	-4.66038	-3.96413
45.1	-5.36371	-4.70254	-4.00801
45.2	-5.40469	-4.74558	-4.04911
45.3	-5.44578	-4.78926	-4.09068
45.4	-5.48734	-4.8327	-4.13368
45.5	-5.52926	-4.87583	-4.17665
45.6	-5.57622	-4.92001	-4.2186
45.7	-5.62157	-4.96314	-4.26105
45.8	-5.66908	-5.00781	-4.30363
45.9	-5.71318	-5.05159	-4.34439
46	-5.75685	-5.09534	-4.38503
46.1	-5.80261	-5.13975	-4.42956
46.2	-5.85669	-5.18387	-4.47513
46.3	-5.8982	-5.22752	-4.5179
46.4	-5.94839	-5.27149	-4.56152
46.5	-6.00113	-5.31594	-4.60487
46.6	-6.04929	-5.3608	-4.64832
46.7	-6.09766	-5.40603	-4.68911
46.8	-6.14659	-5.45096	-4.73181
46.9	-6.19528	-5.4954	-4.77792
47	-6.23839	-5.54097	-4.81845
47.1	-6.28619	-5.58721	-4.86258
47.2	-6.33249	-5.63348	-4.90681
47.3	-6.37772	-5.67832	-4.94888
47.4	-6.43002	-5.72332	-4.98868
47.5	-6.48103	-5.76972	-5.02857
47.6	-6.53285	-5.81582	-5.06852
47.7	-6.58431	-5.86139	-5.10855
47.8	-6.63455	-5.90745	-5.14865
47.9	-6.68487	-5.95227	-5.19184
48	-6.73528	-5.9992	-5.23176
48.1	-6.78733	-6.04544	-5.27174
48.2	-6.83725	-6.093	-5.31258
48.3	-6.88722	-6.14034	-5.35321
48.4	-6.93704	-6.18657	-5.39522
48.5	-6.98752	-6.23239	-5.43792
48.6	-7.03776	-6.27822	-5.4807
48.7	-7.08809	-6.32484	-5.52356
48.8	-7.13849	-6.37129	-5.56314
48.9	-7.18917	-6.41809	-5.60701
49	-7.24051	-6.46406	-5.64981
49.1	-7.29471	-6.51162	-5.6946
49.2	-7.34451	-6.55695	-5.73884
49.3	-7.3928	-6.60543	-5.78208
49.4	-7.44625	-6.65201	-5.82538
49.5	-7.49505	-6.69933	-5.86704
49.6	-7.54411	-6.74545	-5.90604
49.7	-7.5951	-6.79231	-5.94953
49.8	-7.64636	-6.83894	-5.99308
49.9	-7.70215	-6.88583	-6.03667
50	-7.758	-6.93148	-6.07328
50.1	-7.81147	-6.97581	-6.10944
50.2	-7.86343	-7.02275	-6.14593
50.3	-7.91543	-7.06982	-6.19188
50.4	-7.96749	-7.11786	-6.23787
50.5	-8.01959	-7.16517	-6.27635
50.6	-8.07272	-7.21212	-6.31487
50.7	-8.12852	-7.25925	-6.35342
50.8	-8.18436	-7.30689	-6.39199
50.9	-8.24025	-7.35426	-6.4306
51	-8.29625	-7.40195	-6.46923
51.1	-8.35848	-7.44893	-6.50789
51.2	-8.42074	-7.49673	-6.54657
51.3	-8.47296	-7.54386	-6.58563
51.4	-8.52435	-7.59188	-6.62409
51.5	-8.5764	-7.63959	-6.66269
51.6	-8.63255	-7.68644	-6.70168
51.7	-8.68852	-7.73482	-6.74311
51.8	-8.74123	-7.7817	-6.78456
51.9	-8.79397	-7.82858	-6.82602
52	-8.84672	-7.87482	-6.86752
52.1	-8.89949	-7.92261	-6.90903
52.2	-8.95409	-7.97006	-6.95056
52.3	-9.00954	-8.01765	-6.99462
52.4	-9.06479	-8.06536	-7.03611
52.5	-9.12148	-8.11314	-7.07547
52.6	-9.17844	-8.16213	-7.1167
52.7	-9.23455	-8.21072	-7.15824
52.8	-9.28973	-8.25899	-7.19978
52.9	-9.34594	-8.30779	-7.24133
53	-9.399	-8.35604	-7.28288
53.1	-9.45138	-8.40283	-7.32446
53.2	-9.50376	-8.44947	-7.36604
53.3	-9.55653	-8.49623	-7.41089
53.4	-9.61062	-8.54331	-7.45713
53.5	-9.67036	-8.59182	-7.50336
53.6	-9.72791	-8.63979	-7.54306
53.7	-9.78739	-8.6874	-7.58233
53.8	-9.84686	-8.73446	-7.6216
53.9	-9.9054	-8.78265	-7.65856
54	-9.96037	-8.83085	-7.69849
54.1	-10.0153	-8.87998	-7.73939
54.2	-10.0703	-8.92734	-7.77955
54.3	-10.1252	-8.97532	-7.81791
54.4	-10.181	-9.02246	-7.85836
54.5	-10.2403	-9.07079	-7.90091
54.6	-10.2964	-9.11734	-7.9386
54.7	-10.351	-9.16498	-7.97628
54.8	-10.4079	-9.21177	-8.01419
54.9	-10.4654	-9.25935	-8.05344
55	-10.5207	-9.30741	-8.09269
55.1	-10.5748	-9.35508	-8.13196
55.2	-10.629	-9.40216	-8.1745
55.3	-10.6831	-9.45011	-8.21778
55.4	-10.7373	-9.49753	-8.26106
55.5	-10.7925	-9.545	-8.30044
55.6	-10.8503	-9.59288	-8.33643
55.7	-10.908	-9.64108	-8.37242
55.8	-10.9657	-9.68838	-8.40841
55.9	-11.0234	-9.73482	-8.44601
56	-11.0811	-9.7839	-8.48525
56.1	-11.1388	-9.83079	-8.52449
56.2	-11.1966	-9.87855	-8.56373
56.3	-11.2543	-9.92746	-8.60299
56.4	-11.3111	-9.97449	-8.64226
56.5	-11.3672	-10.0224	-8.68153
56.6	-11.4253	-10.0689	-8.72079
56.7	-11.4831	-10.1151	-8.76006
56.8	-11.5394	-10.1622	-8.79933
56.9	-11.5956	-10.2092	-8.84026
57	-11.6519	-10.2563	-8.88164
57.1	-11.7081	-10.3039	-8.92301
57.2	-11.7644	-10.3518	-8.96439
57.3	-11.8233	-10.4003	-9.00577
57.4	-11.884	-10.4477	-9.04353
57.5	-11.9446	-10.4951	-9.08021
57.6	-12.0047	-10.5427	-9.11689
57.7	-12.0625	-10.5907	-9.15357
57.8	-12.1189	-10.6389	-9.19189
57.9	-12.1745	-10.686	-9.23115
58	-12.2302	-10.7338	-9.27192
58.1	-12.2859	-10.782	-9.31414
58.2	-12.3415	-10.8291	-9.35636
58.3	-12.399	-10.8784	-9.39858
58.4	-12.4574	-10.9251	-9.44081
58.5	-12.5158	-10.9731	-9.48072
58.6	-12.5742	-11.02	-9.5199
58.7	-12.6326	-11.0681	-9.55907
58.8	-12.6908	-11.1153	-9.5961
58.9	-12.7472	-11.1615	-9.63241
59	-12.8053	-11.2099	-9.66873
59.1	-12.8637	-11.2576	-9.70855
59.2	-12.9221	-11.3054	-9.74945
59.3	-12.9804	-11.3542	-9.79037
59.4	-13.0388	-11.4015	-9.83129
59.5	-13.0972	-11.45	-9.8722
59.6	-13.1556	-11.4978	-9.91089
59.7	-13.214	-11.546	-9.94941
59.8	-13.2723	-11.5937	-9.98793
59.9	-13.3325	-11.6413	-10.0252
60	-13.3902	-11.6898	-10.0618
60.1	-13.4479	-11.7384	-10.0984
60.2	-13.5058	-11.7867	-10.1349
60.3	-13.5642	-11.8348	-10.1733
60.4	-13.6226	-11.883	-10.2126
60.5	-13.681	-11.9309	-10.2518
60.6	-13.7393	-11.9789	-10.291
60.7	-13.7959	-12.026	-10.3303
60.8	-13.852	-12.0724	-10.3696
60.9	-13.9097	-12.1209	-10.4088
61	-13.9675	-12.1692	-10.4481
61.1	-14.0252	-12.2172	-10.4873
61.2	-14.0829	-12.2665	-10.5266
61.3	-14.1406	-12.3153	-10.5657
61.4	-14.1984	-12.3634	-10.6043
61.5	-14.2561	-12.4114	-10.6428
61.6	-14.3138	-12.4594	-10.6826
61.7	-14.3716	-12.5076	-10.7227
61.8	-14.4293	-12.5556	-10.7622
61.9	-14.4868	-12.6038	-10.8014
62	-14.5428	-12.6523	-10.8407
62.1	-14.5987	-12.7009	-10.8799
62.2	-14.6559	-12.7485	-10.9192
62.3	-14.7138	-12.7962	-10.9584
62.4	-14.7717	-12.8437	-10.9977
62.5	-14.8295	-12.8907	-11.0369
62.6	-14.8874	-12.9386	-11.0762
62.7	-14.9453	-12.9863	-11.1154
62.8	-15.0032	-13.0348	-11.1534
62.9	-15.0611	-13.0829	-11.1913
63	-15.119	-13.1306	-11.2292
63.1	-15.1767	-13.1797	-11.2672
63.2	-15.2341	-13.2269	-11.3051
63.3	-15.2916	-13.2738	-11.3431
63.4	-15.3491	-13.3221	-11.381
63.5	-15.4065	-13.3696	-11.4189
63.6	-15.464	-13.4176	-11.4569
63.7	-15.5214	-13.465	-11.4948
63.8	-15.5789	-13.5127	-11.5328
63.9	-15.6363	-13.56	-11.5707
64	-15.6938	-13.6069	-11.6093
64.1	-15.7513	-13.6531	-11.6488
64.2	-15.8087	-13.7012	-11.6883
64.3	-15.8662	-13.7495	-11.7277
64.4	-15.9236	-13.7984	-11.7672
64.5	-15.9811	-13.8468	-11.8067
64.6	-16.0385	-13.8949	-11.846
64.7	-16.096	-13.9425	-11.8825
64.8	-16.1534	-13.9903	-11.919
64.9	-16.2102	-14.0382	-11.9572
65	-16.267	-14.0857	-11.9966
65.1	-16.3238	-14.1343	-12.0359
65.2	-16.3806	-14.1821	-12.0753
65.3	-16.4374	-14.2293	-12.114
65.4	-16.4941	-14.2772	-12.1515
65.5	-16.5509	-14.3249	-12.191
65.6	-16.6077	-14.3726	-12.2315
65.7	-16.6645	-14.4196	-12.272
65.8	-16.7213	-14.4664	-12.3115
65.9	-16.7781	-14.5141	-12.3508
66	-16.8349	-14.5619	-12.3902
66.1	-16.8917	-14.6093	-12.4296
66.2	-16.9485	-14.6585	-12.4689
66.3	-17.0052	-14.707	-12.5083
66.4	-17.062	-14.7545	-12.5477
66.5	-17.1188	-14.8021	-12.587
66.6	-17.1756	-14.849	-12.6264
66.7	-17.2324	-14.8974	-12.6657
66.8	-17.2892	-14.9444	-12.7051
66.9	-17.346	-14.992	-12.7445
67	-17.4028	-15.0384	-12.7838
67.1	-17.4596	-15.0867	-12.8232
67.2	-17.5163	-15.1339	-12.8626
67.3	-17.5731	-15.1815	-12.9014
67.4	-17.6299	-15.2294	-12.9383
67.5	-17.6867	-15.2768	-12.9752
67.6	-17.7435	-15.3245	-13.0121
67.7	-17.8003	-15.3727	-13.049
67.8	-17.8571	-15.4202	-13.0859
67.9	-17.9139	-15.4688	-13.1228
68	-17.9707	-15.5175	-13.1597
68.1	-18.0274	-15.5661	-13.1966
68.2	-18.0842	-15.6145	-13.2336
68.3	-18.141	-15.6628	-13.2705
68.4	-18.1978	-15.7099	-13.3074
68.5	-18.2546	-15.7579	-13.3443
68.6	-18.3114	-15.8049	-13.3814
68.7	-18.3682	-15.8532	-13.4213
68.8	-18.425	-15.9015	-13.4611
68.9	-18.4818	-15.9496	-13.501
69	-18.5385	-15.9979	-13.5408
69.1	-18.5953	-16.0461	-13.5807
69.2	-18.6521	-16.0933	-13.6206
69.3	-18.7098	-16.1415	-13.6604
69.4	-18.7686	-16.1897	-13.7003
69.5	-18.8273	-16.2373	-13.7402
69.6	-18.8861	-16.285	-13.78
69.7	-18.9449	-16.3325	-13.8199
69.8	-19.0036	-16.3805	-13.8598
69.9	-19.0624	-16.4289	-13.8996
70	-19.1212	-16.4771	-13.9395
70.1	-19.18	-16.5253	-13.9794
70.2	-19.2387	-16.574	-14.0192
70.3	-19.2975	-16.6228	-14.0591
70.4	-19.3563	-16.6704	-14.099
70.5	-19.4151	-16.7185	-14.1364
70.6	-19.4738	-16.7662	-14.1735
70.7	-19.5326	-16.8138	-14.2105
70.8	-19.5914	-16.8617	-14.2476
70.9	-19.6501	-16.9094	-14.2846
71	-19.7088	-16.957	-14.3217
71.1	-19.7651	-17.005	-14.3588
71.2	-19.8215	-17.0519	-14.3958
71.3	-19.8779	-17.0994	-14.4329
71.4	-19.9342	-17.1464	-14.47
71.5	-19.9906	-17.1937	-14.507
71.6	-20.047	-17.241	-14.5441
71.7	-20.1033	-17.2888	-14.5812
71.8	-20.1597	-17.337	-14.6214
71.9	-20.216	-17.3848	-14.6623
72	-20.2724	-17.4327	-14.7032
72.1	-20.3288	-17.4808	-14.7413
72.2	-20.3851	-17.5289	-14.7789
72.3	-20.4415	-17.5771	-14.8164
72.4	-20.4979	-17.6248	-14.854
72.5	-20.5542	-17.6733	-14.8916
72.6	-20.6106	-17.7217	-14.9292
72.7	-20.6669	-17.7698	-14.9667
72.8	-20.7233	-17.8177	-15.0043
72.9	-20.7797	-17.8656	-15.0419
73	-20.836	-17.9132	-15.0795
73.1	-20.8924	-17.9609	-15.1171
73.2	-20.9487	-18.0089	-15.1546
73.3	-21.0051	-18.0566	-15.1922
73.4	-21.0615	-18.1046	-15.2298
73.5	-21.1178	-18.1517	-15.2674
73.6	-21.1743	-18.1989	-15.3049
73.7	-21.2317	-18.247	-15.3425
73.8	-21.2892	-18.2953	-15.3805
73.9	-21.3467	-18.3427	-15.419
74	-21.4041	-18.3898	-15.4575
74.1	-21.4616	-18.437	-15.496
74.2	-21.5191	-18.4847	-15.5345
74.3	-21.5765	-18.5322	-15.573
74.4	-21.634	-18.5799	-15.6115
74.5	-21.6914	-18.6277	-15.65
74.6	-21.7489	-18.6747	-15.6886
74.7	-21.8064	-18.7225	-15.7271
74.8	-21.8638	-18.7702	-15.7656
74.9	-21.9213	-18.8175	-15.8041
75	-21.9788	-18.8655	-15.8426

## Sheet: Figure2a
Plot data:	age	lower_E4-	median_E4-	upper_E4-	lower_E4+	median_E4+	upper_E4+		Input data	Age	Group	MMSE
	18	27.5329	28.6565	29.6792	26.6669	28.5185	30.281			30	e4-	27
	18.1	27.5492	28.6616	29.6778	26.6871	28.5303	30.2787			22	e4-	30
	18.2	27.5626	28.6659	29.6769	26.7155	28.5397	30.2718			24	e4-	30
	18.3	27.5785	28.6711	29.6736	26.7439	28.5517	30.2531			49	e4-	30
	18.4	27.5948	28.6767	29.6722	26.7724	28.5646	30.2365			52	e4-	1
	18.5	27.611	28.6817	29.6708	26.8025	28.577	30.2354			48	e4-	10
	18.6	27.6273	28.6875	29.6688	26.8358	28.5897	30.2342			43	e4-	18
	18.7	27.6411	28.6926	29.665	26.869	28.6012	30.233			48	e4-	19
	18.8	27.6525	28.6981	29.6633	26.9023	28.6128	30.2318			38	e4-	21
	18.9	27.6667	28.7014	29.6605	26.933	28.6249	30.2325			49	e4-	21
	19	27.6815	28.7055	29.6601	26.9501	28.6369	30.2295			49	e4-	22
	19.1	27.6964	28.7099	29.6594	26.9714	28.6468	30.2363			46	e4-	24
	19.2	27.7112	28.7146	29.656	26.9929	28.6603	30.2445			52	e4-	24
	19.3	27.7261	28.7192	29.6494	27.0202	28.6715	30.2476			55	e4-	24
	19.4	27.7413	28.7239	29.6466	27.0542	28.6829	30.2434			47	e4-	25
	19.5	27.758	28.7291	29.6423	27.0798	28.6941	30.2392			52	e4-	25
	19.6	27.7707	28.7348	29.6363	27.1134	28.7069	30.235			53	e4-	25
	19.7	27.7856	28.739	29.6317	27.1418	28.7191	30.2308			62	e4-	25
	19.8	27.8004	28.7452	29.6317	27.1647	28.73	30.2266			27	e4-	26
	19.9	27.8153	28.7504	29.6318	27.1868	28.7419	30.2253			33	e4-	26
	20	27.8301	28.7554	29.6299	27.2089	28.7525	30.2298			36	e4-	26
	20.1	27.845	28.7585	29.6271	27.2305	28.7634	30.2343			38	e4-	26
	20.2	27.8599	28.7632	29.6243	27.2516	28.7732	30.2388			41	e4-	26
	20.3	27.8775	28.7683	29.6215	27.2713	28.7841	30.2433			41	e4-	26
	20.4	27.8957	28.7719	29.6187	27.2883	28.7959	30.2382			45	e4-	26
	20.5	27.9091	28.7776	29.6159	27.315	28.8075	30.2306			45	e4-	26
	20.6	27.9212	28.782	29.6153	27.3361	28.8192	30.223			47	e4-	26
	20.7	27.934	28.7873	29.6103	27.3572	28.8303	30.2153			50	e4-	26
	20.8	27.9487	28.7925	29.6074	27.3781	28.8413	30.2085			55	e4-	26
	20.9	27.9635	28.7963	29.606	27.3991	28.8525	30.2099			23	e4-	27
	21	27.9772	28.8006	29.6051	27.42	28.8654	30.2081			28	e4-	27
	21.1	27.9897	28.8043	29.6026	27.4379	28.8781	30.2116			28	e4-	27
	21.2	28.0021	28.8095	29.6	27.4525	28.8893	30.2128			29	e4-	27
	21.3	28.0145	28.8141	29.5973	27.467	28.9013	30.214			35	e4-	27
	21.4	28.0269	28.8194	29.5946	27.4816	28.9135	30.2157			38	e4-	27
	21.5	28.0393	28.8244	29.5888	27.515	28.9252	30.2162			46	e4-	27
	21.6	28.0571	28.8296	29.5883	27.5441	28.9362	30.2171			51	e4-	27
	21.7	28.0752	28.8355	29.5864	27.5628	28.9456	30.2181			18	e4-	28
	21.8	28.0867	28.8433	29.5836	27.5815	28.9574	30.2256			26	e4-	28
	21.9	28.0955	28.8473	29.5807	27.6054	28.9685	30.2242			30	e4-	28
	22	28.1095	28.8523	29.5788	27.6256	28.9792	30.229			32	e4-	28
	22.1	28.1235	28.8577	29.5794	27.6544	28.989	30.2306			40	e4-	28
	22.2	28.1374	28.8614	29.58	27.6718	28.9991	30.2308			54	e4-	28
	22.3	28.1464	28.8675	29.5805	27.6964	29.0087	30.2319			19	e4-	29
	22.4	28.15	28.8707	29.5809	27.7285	29.0191	30.2329			20	e4-	29
	22.5	28.163	28.8751	29.5812	27.7491	29.0311	30.2337			21	e4-	29
	22.6	28.1809	28.8791	29.5788	27.7697	29.0435	30.2345			21	e4-	29
	22.7	28.1907	28.8825	29.5744	27.7895	29.0521	30.2402			21	e4-	29
	22.8	28.2064	28.8868	29.5747	27.8054	29.0604	30.2584			21	e4-	29
	22.9	28.2108	28.8918	29.5768	27.8209	29.0707	30.2678			22	e4-	29
	23	28.2185	28.8966	29.5788	27.8347	29.0783	30.2757			24	e4-	29
	23.1	28.2272	28.9015	29.5807	27.8397	29.0864	30.2767			26	e4-	29
	23.2	28.2384	28.9061	29.5816	27.8583	29.0958	30.2889			27	e4-	29
	23.3	28.2508	28.911	29.5813	27.8708	29.1076	30.2986			28	e4-	29
	23.4	28.2622	28.9156	29.5809	27.8786	29.1169	30.306			30	e4-	29
	23.5	28.2751	28.9189	29.5804	27.8862	29.1268	30.3156			33	e4-	29
	23.6	28.281	28.9234	29.5774	27.8978	29.1347	30.325			35	e4-	29
	23.7	28.2898	28.9261	29.5742	27.914	29.1433	30.3315			35	e4-	29
	23.8	28.2985	28.9278	29.5709	27.9301	29.153	30.3434			40	e4-	29
	23.9	28.3086	28.9299	29.5717	27.9459	29.1622	30.3523			43	e4-	29
	24	28.3188	28.9322	29.5745	27.9616	29.1708	30.364			46	e4-	29
	24.1	28.3288	28.9346	29.5751	27.9792	29.1802	30.3701			47	e4-	29
	24.2	28.3349	28.9377	29.5707	27.9924	29.188	30.3777			18	e4-	30
	24.3	28.3393	28.9389	29.5694	28.0074	29.1966	30.3858			19	e4-	30
	24.4	28.3444	28.9407	29.5636	28.0121	29.2019	30.398			19	e4-	30
	24.5	28.3493	28.9422	29.5641	28.0108	29.2085	30.4026			19	e4-	30
	24.6	28.3541	28.9464	29.5588	28.0094	29.219	30.4084			21	e4-	30
	24.7	28.3621	28.9479	29.5582	28.0344	29.2273	30.4142			21	e4-	30
	24.8	28.3709	28.9498	29.5585	28.0468	29.2371	30.4182			23	e4-	30
	24.9	28.3731	28.9524	29.5559	28.0527	29.2471	30.4281			26	e4-	30
	25	28.372	28.9539	29.5588	28.0584	29.2524	30.4352			26	e4-	30
	25.1	28.3744	28.9561	29.556	28.0639	29.2596	30.4413			26	e4-	30
	25.2	28.3745	28.9572	29.5547	28.0692	29.266	30.4488			26	e4-	30
	25.3	28.3758	28.9591	29.554	28.0742	29.2737	30.4525			28	e4-	30
	25.4	28.3775	28.9608	29.5531	28.0839	29.2793	30.4577			29	e4-	30
	25.5	28.3801	28.9627	29.552	28.0969	29.2853	30.4626			30	e4-	30
	25.6	28.3825	28.9643	29.5508	28.0997	29.2892	30.4573			30	e4-	30
	25.7	28.3848	28.9647	29.5494	28.1025	29.2931	30.4501			31	e4-	30
	25.8	28.3862	28.9649	29.5475	28.1101	29.296	30.4502			32	e4-	30
	25.9	28.3833	28.9653	29.5488	28.114	29.2981	30.4575			33	e4-	30
	26	28.3803	28.9651	29.5499	28.117	29.3017	30.4645			33	e4-	30
	26.1	28.3772	28.965	29.5471	28.1198	29.3054	30.463			33	e4-	30
	26.2	28.3738	28.9645	29.5434	28.1224	29.3096	30.464			38	e4-	30
	26.3	28.372	28.9656	29.5434	28.1247	29.3131	30.4768			40	e4-	30
	26.4	28.3721	28.9647	29.5443	28.1242	29.3192	30.4753			42	e4-	30
	26.5	28.3659	28.9639	29.5459	28.1191	29.3214	30.4916			46	e4-	30
	26.6	28.3683	28.9624	29.5479	28.1243	29.3243	30.4962			48	e4-	30
	26.7	28.3583	28.962	29.5522	28.1294	29.3262	30.5008			52	e4-	30
	26.8	28.3559	28.9594	29.5515	28.1269	29.3258	30.5079			55	e4-	30
	26.9	28.3533	28.9579	29.5508	28.1234	29.3242	30.517			47	e4-	0
	27	28.3506	28.9573	29.549	28.1271	29.3242	30.5266			51	e4-	2
	27.1	28.3477	28.9547	29.5453	28.1258	29.3277	30.5345			49	e4-	3
	27.2	28.3445	28.9525	29.5406	28.1235	29.3279	30.5419			54	e4-	4
	27.3	28.3412	28.9492	29.5403	28.1181	29.3271	30.5488			55	e4-	4
	27.4	28.3377	28.9467	29.541	28.1178	29.3277	30.5552			49	e4-	6
	27.5	28.3322	28.944	29.5405	28.116	29.3259	30.5611			48	e4-	7
	27.6	28.325	28.941	29.5388	28.1144	29.324	30.5678			53	e4-	7
	27.7	28.3189	28.9381	29.5369	28.1124	29.3218	30.5741			44	e4-	9
	27.8	28.3178	28.9335	29.5379	28.1091	29.319	30.5763			51	e4-	9
	27.9	28.3154	28.9305	29.5364	28.1068	29.3178	30.5816			45	e4-	10
	28	28.3073	28.9263	29.5354	28.1031	29.3174	30.5839			53	e4-	10
	28.1	28.2974	28.9218	29.5296	28.0951	29.3134	30.5869			49	e4-	11
	28.2	28.2914	28.9187	29.5264	28.0868	29.3111	30.5894			46	e4-	12
	28.3	28.2808	28.9141	29.5224	28.0802	29.3084	30.59			47	e4-	12
	28.4	28.2707	28.9082	29.518	28.0747	29.3085	30.5854			49	e4-	12
	28.5	28.2667	28.9031	29.5148	28.069	29.3035	30.5823			50	e4-	12
	28.6	28.256	28.8976	29.5114	28.0629	29.2981	30.589			52	e4-	12
	28.7	28.2452	28.8927	29.5059	28.054	29.292	30.5938			53	e4-	12
	28.8	28.2345	28.8864	29.4989	28.0429	29.2867	30.593			60	e4-	12
	28.9	28.2268	28.8795	29.4929	28.0363	29.2792	30.5952			49	e4-	13
	29	28.2189	28.8737	29.4876	28.024	29.274	30.6005			49	e4-	13
	29.1	28.2107	28.8683	29.4867	28.0167	29.2654	30.6043			57	e4-	13
	29.2	28.1989	28.8619	29.485	28.0092	29.2599	30.5978			58	e4-	13
	29.3	28.1887	28.8543	29.4842	28.0013	29.2536	30.5907			40	e4-	14
	29.4	28.1816	28.847	29.4842	27.993	29.246	30.5831			45	e4-	14
	29.5	28.1743	28.8387	29.4833	27.9819	29.2377	30.5749			46	e4-	14
	29.6	28.1668	28.8307	29.4813	27.958	29.2289	30.5739			46	e4-	14
	29.7	28.158	28.8224	29.4759	27.9339	29.2195	30.574			50	e4-	14
	29.8	28.1501	28.8141	29.4717	27.9188	29.2102	30.574			55	e4-	14
	29.9	28.1399	28.8062	29.4662	27.9095	29.2018	30.5725			56	e4-	14
	30	28.1287	28.7961	29.4603	27.8998	29.1912	30.5708			42	e4-	15
	30.1	28.1185	28.7868	29.457	27.8898	29.1794	30.5686			50	e4-	15
	30.2	28.1081	28.7774	29.4505	27.8793	29.1692	30.5656			43	e4-	16
	30.3	28.0972	28.7669	29.4414	27.8685	29.1573	30.5621			48	e4-	16
	30.4	28.0824	28.7572	29.4315	27.8572	29.1466	30.5579			51	e4-	16
	30.5	28.0673	28.7461	29.4216	27.8456	29.1344	30.5531			73	e4-	16
	30.6	28.0558	28.7348	29.4115	27.8334	29.1222	30.542			46	e4-	17
	30.7	28.0445	28.723	29.4007	27.8209	29.1085	30.5287			49	e4-	17
	30.8	28.033	28.7118	29.3901	27.8079	29.0942	30.5148			25	e4-	18
	30.9	28.0212	28.6992	29.3833	27.7944	29.0806	30.5003			41	e4-	18
	31	28.0091	28.6868	29.3734	27.7775	29.0658	30.4851			44	e4-	18
	31.1	27.9967	28.6752	29.3634	27.7601	29.0517	30.4692			56	e4-	18
	31.2	27.984	28.6616	29.3543	27.7426	29.0333	30.4569			36	e4-	19
	31.3	27.971	28.6487	29.3449	27.7247	29.0182	30.4472			45	e4-	19
	31.4	27.9506	28.6347	29.335	27.7038	29.0011	30.4366			51	e4-	19
	31.5	27.93	28.6214	29.3248	27.6807	28.9835	30.4254			54	e4-	19
	31.6	27.9092	28.6071	29.3141	27.6553	28.9651	30.4134			55	e4-	19
	31.7	27.8918	28.5927	29.3031	27.6295	28.9475	30.4006			32	e4-	20
	31.8	27.8789	28.5776	29.2916	27.6057	28.9294	30.3857			38	e4-	20
	31.9	27.8628	28.5616	29.2797	27.5851	28.9101	30.3727			18	e4-	21
	32	27.8427	28.5456	29.2674	27.5603	28.8907	30.3577			21	e4-	21
	32.1	27.8224	28.5298	29.2548	27.5352	28.8708	30.3418			43	e4-	21
	32.2	27.8035	28.5138	29.2406	27.5114	28.8501	30.3252			46	e4-	21
	32.3	27.7862	28.498	29.2254	27.4901	28.8281	30.3077			49	e4-	21
	32.4	27.7711	28.4814	29.2115	27.4685	28.8046	30.2895			51	e4-	21
	32.5	27.7558	28.4637	29.1973	27.4465	28.7816	30.2704			52	e4-	21
	32.6	27.7403	28.4468	29.1825	27.424	28.7582	30.2505			19	e4-	22
	32.7	27.7206	28.4286	29.1673	27.4011	28.7349	30.2298			20	e4-	22
	32.8	27.6996	28.4101	29.1517	27.3777	28.7112	30.2082			23	e4-	22
	32.9	27.6783	28.3906	29.1355	27.354	28.6871	30.1858			45	e4-	22
	33	27.6601	28.3715	29.1189	27.3298	28.6611	30.1601			49	e4-	22
	33.1	27.6405	28.3525	29.1019	27.3044	28.6343	30.1322			52	e4-	22
	33.2	27.6187	28.3331	29.0844	27.2736	28.6076	30.1079			57	e4-	22
	33.3	27.5966	28.3129	29.0664	27.2466	28.5803	30.0877			57	e4-	22
	33.4	27.5757	28.292	29.0472	27.2196	28.5528	30.0611			60	e4-	22
	33.5	27.5547	28.2703	29.0227	27.1926	28.5238	30.0337			22	e4-	23
	33.6	27.5334	28.2488	28.9978	27.1669	28.4952	30.0044			44	e4-	23
	33.7	27.5117	28.2277	28.9724	27.1394	28.4666	29.9729			48	e4-	23
	33.8	27.4897	28.2059	28.9468	27.1101	28.4376	29.9407			48	e4-	23
	33.9	27.4674	28.1832	28.927	27.0771	28.4071	29.9083			51	e4-	23
	34	27.4451	28.1605	28.9068	27.0437	28.3759	29.8819			51	e4-	23
	34.1	27.422	28.1373	28.8866	27.01	28.3448	29.8519			52	e4-	23
	34.2	27.3974	28.1146	28.8663	26.9758	28.3126	29.8187			54	e4-	23
	34.3	27.373	28.0911	28.8455	26.9413	28.2802	29.7834			25	e4-	24
	34.4	27.3483	28.0665	28.8243	26.9065	28.2471	29.7472			40	e4-	24
	34.5	27.3234	28.0412	28.8026	26.875	28.2122	29.7104			41	e4-	24
	34.6	27.2982	28.0167	28.7805	26.844	28.1782	29.6729			41	e4-	24
	34.7	27.2728	27.9909	28.758	26.8126	28.1442	29.6347			41	e4-	24
	34.8	27.2471	27.9648	28.735	26.7808	28.1091	29.5934			43	e4-	24
	34.9	27.2204	27.9388	28.7115	26.7487	28.0736	29.5513			43	e4-	24
	35	27.1937	27.9124	28.6877	26.7163	28.0373	29.5085			44	e4-	24
	35.1	27.1688	27.8859	28.6634	26.6826	28.001	29.465			45	e4-	24
	35.2	27.1422	27.8587	28.6387	26.6382	27.9626	29.4209			45	e4-	24
	35.3	27.1154	27.8313	28.6135	26.6023	27.9259	29.3778			45	e4-	24
	35.4	27.0884	27.8037	28.5868	26.5688	27.888	29.3351			47	e4-	24
	35.5	27.0611	27.7766	28.5589	26.5302	27.8503	29.2938			48	e4-	24
	35.6	27.0336	27.7488	28.5296	26.4897	27.8107	29.248			49	e4-	24
	35.7	27.0059	27.7202	28.5002	26.4564	27.7717	29.2035			50	e4-	24
	35.8	26.978	27.692	28.4727	26.419	27.7318	29.1585			62	e4-	24
	35.9	26.948	27.6628	28.4435	26.3812	27.691	29.1128			20	e4-	25
	36	26.9161	27.6337	28.4114	26.34	27.6504	29.0665			24	e4-	25
	36.1	26.8845	27.6042	28.3789	26.2964	27.6081	29.0196			24	e4-	25
	36.2	26.8554	27.5742	28.3461	26.2524	27.564	28.9722			27	e4-	25
	36.3	26.8262	27.5444	28.3128	26.208	27.5202	28.9242			28	e4-	25
	36.4	26.7967	27.5137	28.2801	26.1632	27.4784	28.8756			30	e4-	25
	36.5	26.7671	27.4829	28.247	26.1179	27.4346	28.8265			32	e4-	25
	36.6	26.7373	27.4515	28.2136	26.0723	27.39	28.7783			35	e4-	25
	36.7	26.7073	27.4199	28.1798	26.0286	27.3459	28.734			40	e4-	25
	36.8	26.677	27.3881	28.1456	25.9842	27.3015	28.6868			40	e4-	25
	36.9	26.6466	27.3559	28.1108	25.9352	27.2566	28.6351			41	e4-	25
	37	26.616	27.3233	28.0726	25.886	27.2092	28.5828			42	e4-	25
	37.1	26.5852	27.2912	28.0339	25.84	27.1648	28.5299			42	e4-	25
	37.2	26.5542	27.2578	27.9956	25.7981	27.1173	28.472			43	e4-	25
	37.3	26.5231	27.2239	27.9618	25.7559	27.0701	28.4174			43	e4-	25
	37.4	26.4917	27.1907	27.9289	25.7135	27.023	28.3648			46	e4-	25
	37.5	26.4602	27.1569	27.8955	25.6708	26.9777	28.3131			48	e4-	25
	37.6	26.4279	27.1229	27.8586	25.6252	26.9278	28.2575			48	e4-	25
	37.7	26.3936	27.0885	27.8211	25.5816	26.8788	28.2011			48	e4-	25
	37.8	26.3592	27.054	27.7832	25.5316	26.8309	28.1448			52	e4-	25
	37.9	26.3246	27.0189	27.745	25.4812	26.7799	28.0877			56	e4-	25
	38	26.2898	26.9841	27.7065	25.4337	26.73	28.0301			19	e4-	26
	38.1	26.2548	26.9487	27.6717	25.3938	26.6802	27.9719			21	e4-	26
	38.2	26.2222	26.9133	27.6365	25.3537	26.6294	27.9132			26	e4-	26
	38.3	26.1851	26.8771	27.6011	25.3133	26.5797	27.8541			28	e4-	26
	38.4	26.1488	26.8414	27.5654	25.2727	26.5265	27.7941			29	e4-	26
	38.5	26.1131	26.8048	27.5293	25.2264	26.4751	27.7317			32	e4-	26
	38.6	26.0773	26.7683	27.4891	25.1755	26.4254	27.6736			33	e4-	26
	38.7	26.0424	26.7306	27.4473	25.1244	26.3709	27.6124			36	e4-	26
	38.8	26.0048	26.6943	27.4052	25.0731	26.319	27.5515			38	e4-	26
	38.9	25.9684	26.6571	27.3628	25.0216	26.2657	27.4917			38	e4-	26
	39	25.9318	26.6194	27.32	24.9699	26.2132	27.4314			42	e4-	26
	39.1	25.895	26.5812	27.2784	24.9168	26.1579	27.3732			42	e4-	26
	39.2	25.8581	26.5423	27.2378	24.8604	26.1041	27.3143			42	e4-	26
	39.3	25.821	26.5041	27.197	24.8123	26.0485	27.2564			43	e4-	26
	39.4	25.7842	26.4655	27.1558	24.7609	25.9934	27.1971			43	e4-	26
	39.5	25.7464	26.4273	27.1153	24.7082	25.9378	27.1467			44	e4-	26
	39.6	25.7088	26.3883	27.0767	24.6558	25.8823	27.0794			46	e4-	26
	39.7	25.67	26.3486	27.0381	24.6024	25.8247	27.0164			46	e4-	26
	39.8	25.6309	26.3087	26.9991	24.5487	25.768	26.9617			48	e4-	26
	39.9	25.5951	26.2687	26.9599	24.4951	25.7131	26.9182			49	e4-	26
	40	25.5569	26.2291	26.9204	24.4414	25.6561	26.8658			50	e4-	26
	40.1	25.5183	26.1896	26.8785	24.3875	25.5978	26.8014			55	e4-	26
	40.2	25.4794	26.1497	26.8346	24.3344	25.5404	26.7331			22	e4-	27
	40.3	25.4414	26.1089	26.7903	24.2832	25.4803	26.6792			22	e4-	27
	40.4	25.4026	26.0684	26.7482	24.2248	25.4231	26.6263			22	e4-	27
	40.5	25.3636	26.0275	26.7072	24.17	25.3643	26.5661			23	e4-	27
	40.6	25.3211	25.9867	26.6625	24.1151	25.3059	26.505			24	e4-	27
	40.7	25.2769	25.9449	26.6216	24.0602	25.2478	26.4423			24	e4-	27
	40.8	25.2325	25.9027	26.5802	24.0051	25.187	26.3817			26	e4-	27
	40.9	25.1907	25.861	26.5342	23.9498	25.1272	26.3249			29	e4-	27
	41	25.1491	25.8189	26.488	23.8942	25.0673	26.2611			30	e4-	27
	41.1	25.1102	25.7768	26.4425	23.8293	25.0077	26.1975			30	e4-	27
	41.2	25.0711	25.7344	26.4032	23.7623	24.9457	26.1382			31	e4-	27
	41.3	25.0319	25.6921	26.3637	23.6999	24.8853	26.0761			35	e4-	27
	41.4	24.9953	25.6488	26.324	23.6378	24.8236	26.0212			37	e4-	27
	41.5	24.9584	25.6053	26.2761	23.572	24.7632	25.9623			37	e4-	27
	41.6	24.9148	25.5624	26.2343	23.5137	24.7023	25.903			37	e4-	27
	41.7	24.8738	25.5196	26.1906	23.4507	24.637	25.8434			38	e4-	27
	41.8	24.834	25.4767	26.1415	23.3783	24.5745	25.7771			38	e4-	27
	41.9	24.7941	25.4335	26.0927	23.3055	24.5146	25.6933			39	e4-	27
	42	24.7534	25.3892	26.0481	23.2377	24.4508	25.6175			40	e4-	27
	42.1	24.7101	25.3451	26.0068	23.1702	24.3885	25.5623			40	e4-	27
	42.2	24.6666	25.3004	25.9649	23.1024	24.3251	25.5033			41	e4-	27
	42.3	24.623	25.256	25.9172	23.0376	24.2621	25.4276			42	e4-	27
	42.4	24.5792	25.2123	25.8693	22.977	24.1964	25.3574			42	e4-	27
	42.5	24.5353	25.1676	25.8234	22.9016	24.1328	25.3028			43	e4-	27
	42.6	24.4914	25.1229	25.7785	22.8421	24.0653	25.2312			45	e4-	27
	42.7	24.4473	25.0785	25.7338	22.791	23.9997	25.1591			47	e4-	27
	42.8	24.403	25.0322	25.6889	22.7336	23.9339	25.0885			48	e4-	27
	42.9	24.3587	24.987	25.6438	22.6642	23.8687	25.0258			48	e4-	27
	43	24.3106	24.9415	25.5985	22.5945	23.8051	24.9628			49	e4-	27
	43.1	24.2622	24.897	25.5531	22.5246	23.7424	24.9027			18	e4-	28
	43.2	24.2179	24.8514	25.5075	22.4545	23.6779	24.845			18	e4-	28
	43.3	24.1696	24.8049	25.4617	22.3766	23.6108	24.787			19	e4-	28
	43.4	24.1211	24.7594	25.4137	22.3126	23.544	24.7289			20	e4-	28
	43.5	24.0787	24.7131	25.3629	22.2312	23.4803	24.6709			20	e4-	28
	43.6	24.0423	24.6667	25.3175	22.1568	23.4135	24.6084			21	e4-	28
	43.7	23.9998	24.6204	25.2672	22.0912	23.3452	24.5409			22	e4-	28
	43.8	23.9498	24.5746	25.2217	22.0157	23.2777	24.475			22	e4-	28
	43.9	23.9025	24.528	25.1735	21.9367	23.2076	24.4164			23	e4-	28
	44	23.8531	24.482	25.1283	21.861	23.14	24.3525			23	e4-	28
	44.1	23.8051	24.4354	25.0829	21.7931	23.0717	24.2915			24	e4-	28
	44.2	23.7567	24.3893	25.0374	21.71	23.0029	24.237			25	e4-	28
	44.3	23.7158	24.3434	24.9894	21.6362	22.9342	24.172			25	e4-	28
	44.4	23.6735	24.2962	24.9439	21.57	22.8658	24.1128			26	e4-	28
	44.5	23.6202	24.249	24.8982	21.493	22.798	24.0522			27	e4-	28
	44.6	23.5644	24.2011	24.8524	21.4203	22.7287	23.994			27	e4-	28
	44.7	23.513	24.1537	24.8059	21.3461	22.6597	23.9345			27	e4-	28
	44.8	23.4619	24.107	24.7593	21.2818	22.591	23.8748			28	e4-	28
	44.9	23.4075	24.0606	24.7144	21.2022	22.5214	23.8149			28	e4-	28
	45	23.3576	24.0133	24.6682	21.1224	22.4529	23.7512			28	e4-	28
	45.1	23.3034	23.9654	24.6226	21.0429	22.3839	23.6969			29	e4-	28
	45.2	23.2524	23.9178	24.5759	20.9657	22.3161	23.6404			29	e4-	28
	45.3	23.2017	23.8704	24.5287	20.89	22.2472	23.5798			31	e4-	28
	45.4	23.1519	23.8233	24.48	20.8074	22.1773	23.5191			32	e4-	28
	45.5	23.1002	23.776	24.4311	20.7279	22.1057	23.4582			32	e4-	28
	45.6	23.0492	23.7287	24.3822	20.6419	22.0353	23.3972			32	e4-	28
	45.7	22.9979	23.6803	24.333	20.5588	21.9615	23.3362			32	e4-	28
	45.8	22.9466	23.6313	24.2833	20.4777	21.8935	23.2816			32	e4-	28
	45.9	22.896	23.583	24.2334	20.3964	21.8228	23.2137			33	e4-	28
	46	22.8449	23.5344	24.1848	20.315	21.7494	23.1523			33	e4-	28
	46.1	22.7936	23.4861	24.1361	20.2334	21.681	23.0915			35	e4-	28
	46.2	22.7427	23.4375	24.0871	20.1517	21.6103	23.0309			35	e4-	28
	46.3	22.6949	23.3892	24.0413	20.0699	21.5368	22.9734			37	e4-	28
	46.4	22.647	23.3402	23.9998	19.9881	21.4626	22.9146			39	e4-	28
	46.5	22.599	23.2907	23.9507	19.906	21.3898	22.8523			40	e4-	28
	46.6	22.5481	23.2419	23.9035	19.8262	21.3187	22.7899			41	e4-	28
	46.7	22.4922	23.1926	23.8575	19.7493	21.2498	22.7275			42	e4-	28
	46.8	22.4362	23.1434	23.8126	19.6723	21.1771	22.6661			42	e4-	28
	46.9	22.3812	23.0946	23.7696	19.5952	21.1033	22.605			43	e4-	28
	47	22.3293	23.0457	23.7221	19.5136	21.0345	22.544			43	e4-	28
	47.1	22.2741	22.996	23.6763	19.4253	20.9624	22.4828			47	e4-	28
	47.2	22.2187	22.9471	23.6282	19.337	20.8925	22.4237			53	e4-	28
	47.3	22.1677	22.8978	23.5802	19.2592	20.8208	22.3714			56	e4-	28
	47.4	22.1167	22.8491	23.5322	19.1835	20.7485	22.319			18	e4-	29
	47.5	22.0657	22.8002	23.4841	19.0998	20.6774	22.2586			18	e4-	29
	47.6	22.0147	22.7505	23.4409	19.0184	20.6052	22.198			18	e4-	29
	47.7	21.9639	22.7008	23.4018	18.9193	20.5335	22.1379			18	e4-	29
	47.8	21.9136	22.6521	23.3562	18.8338	20.4638	22.0769			18	e4-	29
	47.9	21.8615	22.603	23.3165	18.7562	20.3903	22.0179			18	e4-	29
	48	21.8102	22.5529	23.2722	18.6785	20.3154	21.963			19	e4-	29
	48.1	21.759	22.5028	23.2233	18.6008	20.243	21.9079			19	e4-	29
	48.2	21.705	22.4528	23.1798	18.523	20.1722	21.8529			19	e4-	29
	48.3	21.6528	22.4034	23.1352	18.4452	20.101	21.8057			19	e4-	29
	48.4	21.6005	22.3536	23.0902	18.3608	20.0291	21.7428			19	e4-	29
	48.5	21.5462	22.3045	23.048	18.2761	19.9578	21.6877			19	e4-	29
	48.6	21.4905	22.2552	23.0057	18.1914	19.8868	21.6326			20	e4-	29
	48.7	21.4348	22.2055	22.9648	18.1066	19.8123	21.5775			20	e4-	29
	48.8	21.3791	22.1551	22.923	18.0219	19.739	21.5181			21	e4-	29
	48.9	21.3237	22.1051	22.8789	17.9363	19.6659	21.4673			21	e4-	29
	49	21.2676	22.0543	22.8356	17.8453	19.5918	21.4105			21	e4-	29
	49.1	21.2118	22.0052	22.7895	17.7544	19.5206	21.3479			21	e4-	29
	49.2	21.1567	21.9566	22.7456	17.6636	19.4487	21.2955			22	e4-	29
	49.3	21.1003	21.9069	22.6987	17.5801	19.3775	21.2431			23	e4-	29
	49.4	21.0446	21.8583	22.6518	17.4966	19.3075	21.1907			23	e4-	29
	49.5	20.9843	21.8086	22.605	17.4131	19.234	21.1296			24	e4-	29
	49.6	20.9256	21.7591	22.5616	17.3295	19.1607	21.0643			24	e4-	29
	49.7	20.8686	21.7092	22.5197	17.246	19.0925	20.9989			24	e4-	29
	49.8	20.8159	21.659	22.4778	17.1572	19.0229	20.9336			24	e4-	29
	49.9	20.7594	21.6094	22.4358	17.0643	18.9501	20.8909			24	e4-	29
	50	20.7007	21.56	22.3887	16.9714	18.878	20.8505			24	e4-	29
	50.1	20.6494	21.5095	22.3416	16.8785	18.8057	20.7984			24	e4-	29
	50.2	20.5981	21.4598	22.2994	16.7856	18.732	20.7354			25	e4-	29
	50.3	20.5427	21.4107	22.2572	16.6927	18.6606	20.6828			25	e4-	29
	50.4	20.487	21.3606	22.2126	16.5998	18.5878	20.633			25	e4-	29
	50.5	20.4313	21.3114	22.1702	16.5069	18.5158	20.5832			25	e4-	29
	50.6	20.3755	21.2611	22.1308	16.414	18.4451	20.5305			25	e4-	29
	50.7	20.3198	21.2112	22.0886	16.3211	18.3702	20.4779			25	e4-	29
	50.8	20.2621	21.1609	22.0458	16.2283	18.2992	20.4297			25	e4-	29
	50.9	20.2083	21.1108	21.9995	16.1375	18.2274	20.3814			26	e4-	29
	51	20.1525	21.062	21.9532	16.0424	18.1531	20.3228			26	e4-	29
	51.1	20.0968	21.0134	21.9069	15.9495	18.083	20.2642			27	e4-	29
	51.2	20.041	20.9646	21.8617	15.8565	18.0108	20.2056			27	e4-	29
	51.3	19.9853	20.9159	21.8209	15.7636	17.9391	20.147			27	e4-	29
	51.4	19.9295	20.8667	21.78	15.6707	17.8684	20.0897			27	e4-	29
	51.5	19.8738	20.8168	21.7352	15.5778	17.7975	20.0308			28	e4-	29
	51.6	19.8181	20.7672	21.6945	15.4864	17.7251	19.9735			28	e4-	29
	51.7	19.7607	20.7172	21.6537	15.4033	17.6515	19.9244			28	e4-	29
	51.8	19.703	20.6681	21.613	15.3202	17.5796	19.8693			28	e4-	29
	51.9	19.6444	20.6182	21.5693	15.2272	17.5068	19.8143			28	e4-	29
	52	19.5858	20.5686	21.5223	15.1268	17.4372	19.7592			28	e4-	29
	52.1	19.5272	20.5179	21.4776	15.0264	17.3671	19.7041			28	e4-	29
	52.2	19.4687	20.4693	21.438	14.9347	17.2967	19.649			29	e4-	29
	52.3	19.4101	20.4192	21.3983	14.847	17.2234	19.5939			29	e4-	29
	52.4	19.3515	20.3687	21.3586	14.7634	17.1537	19.5387			29	e4-	29
	52.5	19.293	20.3188	21.3189	14.6854	17.0791	19.4836			30	e4-	29
	52.6	19.2372	20.2698	21.2792	14.5884	17.0061	19.4285			30	e4-	29
	52.7	19.1788	20.2211	21.2396	14.4983	16.9342	19.3734			30	e4-	29
	52.8	19.1203	20.1719	21.1999	14.4018	16.8627	19.3183			30	e4-	29
	52.9	19.0619	20.1223	21.1553	14.3054	16.7883	19.2632			30	e4-	29
	53	19.0035	20.0721	21.1094	14.2089	16.7142	19.2081			30	e4-	29
	53.1	18.945	20.0221	21.0634	14.1161	16.6427	19.153			30	e4-	29
	53.2	18.8866	19.9733	21.0175	14.0273	16.5685	19.1014			30	e4-	29
	53.3	18.8281	19.9236	20.9715	13.9401	16.4967	19.0446			31	e4-	29
	53.4	18.7697	19.8741	20.9298	13.853	16.4271	18.9877			31	e4-	29
	53.5	18.7112	19.8256	20.8886	13.7675	16.3558	18.9326			31	e4-	29
	53.6	18.6528	19.7759	20.8497	13.6826	16.2844	18.8774			31	e4-	29
	53.7	18.5951	19.7262	20.8109	13.5977	16.2103	18.8223			32	e4-	29
	53.8	18.5398	19.676	20.7721	13.5111	16.1376	18.7672			32	e4-	29
	53.9	18.4807	19.6263	20.7333	13.4192	16.0656	18.7121			32	e4-	29
	54	18.4206	19.5766	20.6945	13.33	15.993	18.657			33	e4-	29
	54.1	18.3606	19.526	20.652	13.2428	15.9228	18.6019			33	e4-	29
	54.2	18.3021	19.4775	20.6092	13.1556	15.8491	18.5462			34	e4-	29
	54.3	18.2436	19.4279	20.5665	13.0685	15.7795	18.4917			35	e4-	29
	54.4	18.1852	19.3783	20.5238	12.9813	15.7077	18.4366			36	e4-	29
	54.5	18.1267	19.3289	20.481	12.8941	15.6337	18.3815			36	e4-	29
	54.6	18.0683	19.2787	20.4383	12.8069	15.5622	18.3264			36	e4-	29
	54.7	18.0099	19.228	20.3955	12.7197	15.49	18.2714			36	e4-	29
	54.8	17.9514	19.1786	20.3528	12.6325	15.4187	18.2163			36	e4-	29
	54.9	17.893	19.1288	20.3116	12.5454	15.3472	18.1612			36	e4-	29
	55	17.8345	19.0794	20.2704	12.4541	15.2725	18.1061			37	e4-	29
	55.1	17.7761	19.0306	20.2292	12.3626	15.1999	18.051			37	e4-	29
	55.2	17.7176	18.9811	20.188	12.2712	15.1285	17.9959			38	e4-	29
	55.3	17.6592	18.9303	20.1467	12.1797	15.0566	17.9409			38	e4-	29
	55.4	17.6007	18.8815	20.1055	12.0883	14.9857	17.8858			39	e4-	29
	55.5	17.5423	18.8304	20.0643	11.9968	14.9129	17.8307			40	e4-	29
	55.6	17.4838	18.7796	20.0231	11.9044	14.8398	17.7756			40	e4-	29
	55.7	17.4254	18.7303	19.981	11.8092	14.7671	17.7205			40	e4-	29
	55.8	17.3653	18.6805	19.9388	11.714	14.6963	17.6694			41	e4-	29
	55.9	17.3047	18.6313	19.8967	11.6188	14.6263	17.6185			41	e4-	29
	56	17.244	18.5822	19.8545	11.5237	14.5553	17.5675			42	e4-	29
	56.1	17.1843	18.5329	19.8124	11.4285	14.4815	17.5166			42	e4-	29
	56.2	17.1257	18.483	19.7702	11.3329	14.4086	17.4656			43	e4-	29
	56.3	17.0671	18.4332	19.7281	11.2357	14.3372	17.4147			43	e4-	29
	56.4	17.0092	18.3829	19.6859	11.1384	14.2633	17.3637			43	e4-	29
	56.5	16.95	18.3333	19.6438	11.0423	14.192	17.3128			44	e4-	29
	56.6	16.8914	18.2842	19.6016	10.9526	14.1204	17.2619			45	e4-	29
	56.7	16.8328	18.2347	19.5595	10.8574	14.0488	17.2109			47	e4-	29
	56.8	16.7742	18.1849	19.5173	10.7622	13.9764	17.16			47	e4-	29
	56.9	16.7157	18.1344	19.4752	10.667	13.9053	17.109			48	e4-	29
	57	16.6576	18.0853	19.433	10.5718	13.8329	17.0581			51	e4-	29
	57.1	16.5985	18.0362	19.3909	10.4778	13.7631	17.0071			67	e4-	29
	57.2	16.5399	17.986	19.3487	10.3868	13.6914	16.9562			18	e4-	30
	57.3	16.4814	17.9364	19.3068	10.2958	13.6184	16.9053			18	e4-	30
	57.4	16.4228	17.8868	19.2679	10.2048	13.5474	16.8543			18	e4-	30
	57.5	16.3642	17.8371	19.229	10.1139	13.4763	16.8034			18	e4-	30
	57.6	16.3056	17.7873	19.19	10.0229	13.4058	16.7524			18	e4-	30
	57.7	16.2474	17.7377	19.1511	9.93193	13.3347	16.7015			18	e4-	30
	57.8	16.1896	17.6883	19.1122	9.84097	13.2637	16.6505			18	e4-	30
	57.9	16.1319	17.6386	19.0733	9.75	13.1915	16.5996			18	e4-	30
	58	16.0741	17.5886	19.0333	9.65904	13.1195	16.5486			18	e4-	30
	58.1	16.0163	17.539	18.991	9.56808	13.0489	16.4977			19	e4-	30
	58.2	15.9586	17.4902	18.9488	9.47711	12.9776	16.4467			19	e4-	30
	58.3	15.9008	17.4409	18.9084	9.38522	12.9045	16.3957			19	e4-	30
	58.4	15.8431	17.3911	18.8686	9.28853	12.8322	16.3448			19	e4-	30
	58.5	15.7853	17.3412	18.8281	9.19184	12.7596	16.2938			19	e4-	30
	58.6	15.7276	17.2913	18.7869	9.09901	12.6878	16.2428			19	e4-	30
	58.7	15.6707	17.2427	18.7457	9.00706	12.6145	16.1919			19	e4-	30
	58.8	15.6136	17.1929	18.7045	8.91512	12.5447	16.1409			19	e4-	30
	58.9	15.5551	17.1431	18.6633	8.82318	12.4736	16.09			19	e4-	30
	59	15.4965	17.0934	18.6221	8.73124	12.4	16.0379			19	e4-	30
	59.1	15.4382	17.0443	18.5807	8.6356	12.3274	15.9826			20	e4-	30
	59.2	15.381	16.9943	18.5388	8.53843	12.2523	15.9273			20	e4-	30
	59.3	15.3233	16.9443	18.4969	8.44128	12.1795	15.872			20	e4-	30
	59.4	15.2655	16.8945	18.455	8.34413	12.1062	15.8168			20	e4-	30
	59.5	15.2077	16.8452	18.4131	8.2534	12.035	15.7615			20	e4-	30
	59.6	15.15	16.7963	18.3712	8.16485	11.9648	15.7062			20	e4-	30
	59.7	15.0922	16.7461	18.3293	8.07636	11.8916	15.651			20	e4-	30
	59.8	15.0345	16.6972	18.2874	7.98786	11.8195	15.5957			20	e4-	30
	59.9	14.9767	16.6483	18.2455	7.89936	11.7479	15.5404			20	e4-	30
	60	14.9189	16.5983	18.2036	7.81086	11.6738	15.4851			21	e4-	30
	60.1	14.8612	16.5482	18.1617	7.72019	11.6014	15.4299			21	e4-	30
	60.2	14.8034	16.4985	18.1198	7.62829	11.5306	15.3746			21	e4-	30
	60.3	14.7457	16.4482	18.0779	7.53639	11.4581	15.3193			21	e4-	30
	60.4	14.6879	16.3989	18.036	7.44447	11.3863	15.269			21	e4-	30
	60.5	14.6301	16.3494	17.9941	7.35255	11.3148	15.2201			21	e4-	30
	60.6	14.5724	16.3008	17.9522	7.26063	11.2422	15.1711			21	e4-	30
	60.7	14.5146	16.2518	17.9103	7.16883	11.1714	15.1221			22	e4-	30
	60.8	14.4569	16.2023	17.8701	7.08032	11.0993	15.0731			22	e4-	30
	60.9	14.3991	16.1524	17.8303	6.99181	11.0269	15.0241			22	e4-	30
	61	14.3413	16.1018	17.7905	6.9033	10.9551	14.9752			22	e4-	30
	61.1	14.2836	16.0517	17.7507	6.81479	10.8831	14.9262			22	e4-	30
	61.2	14.2258	16.0016	17.7109	6.72628	10.8121	14.8772			23	e4-	30
	61.3	14.1681	15.9518	17.6712	6.63778	10.7408	14.8282			23	e4-	30
	61.4	14.1103	15.9022	17.6314	6.54927	10.6685	14.7793			23	e4-	30
	61.5	14.0525	15.853	17.5916	6.46076	10.5975	14.7303			23	e4-	30
	61.6	13.9948	15.803	17.5507	6.37225	10.5251	14.6813			23	e4-	30
	61.7	13.937	15.7532	17.5095	6.2834	10.4521	14.6323			23	e4-	30
	61.8	13.8793	15.7042	17.4683	6.18649	10.38	14.5833			23	e4-	30
	61.9	13.8215	15.6542	17.4271	6.08664	10.3083	14.5344			24	e4-	30
	62	13.7637	15.6031	17.3859	5.98679	10.2369	14.4854			24	e4-	30
	62.1	13.706	15.5526	17.3447	5.88693	10.1639	14.4364			24	e4-	30
	62.2	13.6483	15.5026	17.3035	5.78993	10.0933	14.3874			24	e4-	30
	62.3	13.5905	15.4536	17.2623	5.69798	10.0224	14.3385			24	e4-	30
	62.4	13.5328	15.4037	17.2211	5.60602	9.95286	14.2895			24	e4-	30
	62.5	13.475	15.3543	17.1799	5.51406	9.88073	14.2405			24	e4-	30
	62.6	13.4173	15.3049	17.1387	5.4221	9.8092	14.1915			24	e4-	30
	62.7	13.3615	15.2556	17.0975	5.32977	9.73459	14.1426			24	e4-	30
	62.8	13.3068	15.2058	17.0563	5.23439	9.66277	14.0936			24	e4-	30
	62.9	13.2522	15.1563	17.0151	5.139	9.59217	14.0446			25	e4-	30
	63	13.197	15.1068	16.9739	5.04362	9.51982	13.9956			25	e4-	30
	63.1	13.1389	15.0567	16.9327	4.94824	9.44584	13.9466			25	e4-	30
	63.2	13.0808	15.0071	16.8915	4.85286	9.37375	13.8977			25	e4-	30
	63.3	13.0227	14.9579	16.8503	4.7575	9.30078	13.8485			25	e4-	30
	63.4	12.9646	14.9087	16.8091	4.66216	9.2281	13.7976			25	e4-	30
	63.5	12.9065	14.8591	16.7679	4.56683	9.15442	13.7467			25	e4-	30
	63.6	12.8484	14.8102	16.7267	4.47149	9.08382	13.6957			25	e4-	30
	63.7	12.7902	14.7608	16.6854	4.37615	9.01191	13.6448			25	e4-	30
	63.8	12.7321	14.7109	16.6442	4.28081	8.9401	13.5939			25	e4-	30
	63.9	12.674	14.6609	16.603	4.18548	8.86859	13.5429			25	e4-	30
	64	12.6159	14.6116	16.5618	4.09014	8.79502	13.492			25	e4-	30
	64.1	12.5578	14.5631	16.5206	3.9948	8.72193	13.4411			26	e4-	30
	64.2	12.4997	14.5137	16.4794	3.89946	8.64973	13.3901			26	e4-	30
	64.3	12.4416	14.4634	16.4382	3.80412	8.57877	13.3392			26	e4-	30
	64.4	12.3835	14.4142	16.397	3.70879	8.50638	13.2883			27	e4-	30
	64.5	12.3254	14.3644	16.3557	3.61345	8.43316	13.2373			27	e4-	30
	64.6	12.2673	14.3144	16.3162	3.51811	8.36141	13.1864			27	e4-	30
	64.7	12.2083	14.2649	16.2771	3.42277	8.28952	13.1355			27	e4-	30
	64.8	12.1476	14.2157	16.2379	3.32744	8.21777	13.0845			27	e4-	30
	64.9	12.0889	14.1663	16.1987	3.23392	8.14664	13.0336			27	e4-	30
	65	12.0311	14.1175	16.1578	3.14271	8.07565	12.9827			28	e4-	30
	65.1	11.9734	14.0685	16.1156	3.05153	8.00376	12.9317			28	e4-	30
	65.2	11.9156	14.0192	16.0734	2.96035	7.93293	12.8808			28	e4-	30
	65.3	11.8578	13.9692	16.0312	2.86917	7.86114	12.8298			28	e4-	30
	65.4	11.8	13.9194	15.9891	2.77798	7.78908	12.7789			29	e4-	30
	65.5	11.7393	13.8699	15.9469	2.6868	7.71659	12.728			29	e4-	30
	65.6	11.6776	13.8201	15.9047	2.59562	7.64431	12.677			29	e4-	30
	65.7	11.616	13.7695	15.8625	2.50444	7.5723	12.6261			29	e4-	30
	65.8	11.5543	13.72	15.8203	2.41369	7.50145	12.5751			29	e4-	30
	65.9	11.4927	13.6707	15.7789	2.32331	7.42914	12.5242			30	e4-	30
	66	11.4311	13.6214	15.7377	2.23292	7.35618	12.4732			30	e4-	30
	66.1	11.3694	13.5717	15.6965	2.14254	7.28459	12.4223			30	e4-	30
	66.2	11.3078	13.5221	15.6553	2.05215	7.2136	12.3713			30	e4-	30
	66.3	11.2461	13.4728	15.6141	1.96177	7.1426	12.3204			30	e4-	30
	66.4	11.1845	13.424	15.5729	1.87138	7.07092	12.2694			31	e4-	30
	66.5	11.1228	13.375	15.5317	1.781	6.99947	12.2185			31	e4-	30
	66.6	11.0612	13.3253	15.4905	1.69062	6.92876	12.1675			31	e4-	30
	66.7	10.9996	13.276	15.4493	1.60023	6.85557	12.1166			31	e4-	30
	66.8	10.9379	13.2255	15.4081	1.50985	6.78364	12.0656			31	e4-	30
	66.9	10.8794	13.1767	15.3682	1.41946	6.7115	12.0147			32	e4-	30
	67	10.821	13.127	15.3288	1.32908	6.63879	11.9637			32	e4-	30
	67.1	10.7625	13.0779	15.2894	1.23869	6.56777	11.9128			32	e4-	30
	67.2	10.704	13.0278	15.25	1.14805	6.49543	11.8618			32	e4-	30
	67.3	10.6456	12.9779	15.2106	1.05312	6.42305	11.8109			32	e4-	30
	67.4	10.5871	12.9283	15.1712	0.958187	6.35062	11.7599			33	e4-	30
	67.5	10.5287	12.8788	15.1318	0.863255	6.2783	11.709			33	e4-	30
	67.6	10.4702	12.8292	15.0924	0.771894	6.20813	11.658			33	e4-	30
	67.7	10.4118	12.78	15.053	0.679615	6.13607	11.6058			33	e4-	30
	67.8	10.3533	12.7306	15.0114	0.585753	6.0649	11.5534			34	e4-	30
	67.9	10.2949	12.6806	14.9682	0.491891	5.99271	11.501			34	e4-	30
	68	10.2364	12.6305	14.925	0.398029	5.92084	11.4487			34	e4-	30
	68.1	10.178	12.5816	14.8818	0.304167	5.84873	11.3963			34	e4-	30
	68.2	10.1195	12.5326	14.8386	0.210305	5.77736	11.3439			34	e4-	30
	68.3	10.0611	12.4832	14.7954	0.116444	5.70618	11.2916			35	e4-	30
	68.4	10.0026	12.4341	14.7522	0.0225818	5.63461	11.2392			35	e4-	30
	68.5	9.94421	12.3843	14.7107	-0.07128	5.5631	11.1894			35	e4-	30
	68.6	9.88577	12.3345	14.6702	-0.165142	5.49206	11.1401			35	e4-	30
	68.7	9.82733	12.2843	14.6298	-0.259004	5.42115	11.0909			35	e4-	30
	68.8	9.76888	12.2345	14.5893	-0.352865	5.3479	11.0409			35	e4-	30
	68.9	9.71044	12.1853	14.5489	-0.446727	5.27466	10.9882			36	e4-	30
	69	9.652	12.1358	14.5084	-0.540589	5.20194	10.9355			36	e4-	30
	69.1	9.59356	12.0862	14.468	-0.634451	5.12884	10.8828			36	e4-	30
	69.2	9.53512	12.0366	14.4275	-0.728313	5.05589	10.8301			36	e4-	30
	69.3	9.47668	11.9874	14.387	-0.822175	4.98319	10.7774			36	e4-	30
	69.4	9.41824	11.938	14.3466	-0.916036	4.91053	10.7247			36	e4-	30
	69.5	9.3598	11.8883	14.3061	-1.0099	4.83589	10.672			36	e4-	30
	69.6	9.30136	11.8383	14.2656	-1.10376	4.76326	10.6193			38	e4-	30
	69.7	9.24292	11.788	14.2252	-1.19762	4.69063	10.5666			38	e4-	30
	69.8	9.18448	11.7384	14.1847	-1.29148	4.61695	10.5139			38	e4-	30
	69.9	9.12604	11.6879	14.1442	-1.38535	4.54472	10.4612			39	e4-	30
	70	9.0676	11.6375	14.1038	-1.47921	4.47219	10.4085			39	e4-	30
	70.1	9.00991	11.5879	14.0633	-1.57307	4.4004	10.3558			40	e4-	30
	70.2	8.95256	11.5384	14.0228	-1.66693	4.32724	10.3031			40	e4-	30
	70.3	8.89521	11.4892	13.9824	-1.76079	4.25501	10.2504			41	e4-	30
	70.4	8.83787	11.4396	13.9419	-1.85465	4.18568	10.1977			41	e4-	30
	70.5	8.78052	11.3904	13.9014	-1.94852	4.11636	10.145			41	e4-	30
	70.6	8.72317	11.3404	13.861	-2.04238	4.04541	10.0923			41	e4-	30
	70.7	8.66582	11.2907	13.8205	-2.13624	3.97311	10.0396			42	e4-	30
	70.8	8.60847	11.2413	13.78	-2.2301	3.9011	9.98693			43	e4-	30
	70.9	8.55113	11.1922	13.7396	-2.32396	3.8285	9.93423			44	e4-	30
	71	8.49378	11.143	13.6991	-2.41783	3.75598	9.88153			44	e4-	30
	71.1	8.43643	11.0937	13.6587	-2.51169	3.68337	9.82883			44	e4-	30
	71.2	8.37908	11.044	13.6182	-2.60555	3.61232	9.77613			46	e4-	30
	71.3	8.32173	10.9941	13.5777	-2.69941	3.541	9.72343			50	e4-	30
	71.4	8.26439	10.9446	13.5373	-2.79327	3.46974	9.67073			53	e4+	16
	71.5	8.20704	10.8953	13.4968	-2.88713	3.39835	9.61803			53	e4+	21
	71.6	8.14969	10.8459	13.4563	-2.981	3.32684	9.56533			48	e4+	24
	71.7	8.09234	10.7963	13.4159	-3.07486	3.25515	9.51263			19	e4+	27
	71.8	8.03294	10.7473	13.3748	-3.16872	3.18234	9.45993			30	e4+	27
	71.9	7.97332	10.6977	13.333	-3.26258	3.11115	9.40723			42	e4+	28
	72	7.91371	10.648	13.2913	-3.35644	3.03997	9.35453			31	e4+	29
	72.1	7.8541	10.5994	13.2495	-3.45031	2.96838	9.30183			45	e4+	29
	72.2	7.79448	10.55	13.2078	-3.54417	2.89669	9.24915			22	e4+	30
	72.3	7.73487	10.5007	13.166	-3.63803	2.825	9.19678			22	e4+	30
	72.4	7.67526	10.4514	13.1247	-3.73189	2.75331	9.14441			25	e4+	30
	72.5	7.61564	10.4019	13.0841	-3.82575	2.68085	9.09204			29	e4+	30
	72.6	7.55713	10.3523	13.0435	-3.91961	2.60951	9.03967			34	e4+	30
	72.7	7.49998	10.3026	13.0029	-4.01348	2.53823	8.9873			54	e4+	5
	72.8	7.44282	10.2522	12.9623	-4.10734	2.46627	8.93493			52	e4+	7
	72.9	7.38567	10.203	12.9217	-4.2012	2.39484	8.88257			50	e4+	9
	73	7.32852	10.153	12.8811	-4.29506	2.32151	8.8302			41	e4+	12
										47	e4+	12
										55	e4+	12
										45	e4+	13
										54	e4+	13
										56	e4+	14
										47	e4+	15
										47	e4+	17
										35	e4+	18
										46	e4+	19
										47	e4+	19
										48	e4+	19
										47	e4+	21
										52	e4+	22
										21	e4+	23
										27	e4+	23
										39	e4+	23
										44	e4+	23
										19	e4+	24
										37	e4+	24
										39	e4+	24
										41	e4+	24
										43	e4+	24
										43	e4+	24
										45	e4+	24
										39	e4+	25
										41	e4+	25
										49	e4+	25
										20	e4+	26
										25	e4+	26
										29	e4+	26
										35	e4+	26
										45	e4+	26
										47	e4+	26
										47	e4+	26
										18	e4+	27
										21	e4+	27
										28	e4+	27
										28	e4+	27
										31	e4+	27
										35	e4+	27
										37	e4+	27
										39	e4+	27
										45	e4+	27
										19	e4+	28
										21	e4+	28
										26	e4+	28
										28	e4+	28
										29	e4+	28
										42	e4+	28
										43	e4+	28
										18	e4+	29
										19	e4+	29
										19	e4+	29
										20	e4+	29
										20	e4+	29
										22	e4+	29
										23	e4+	29
										24	e4+	29
										27	e4+	29
										28	e4+	29
										28	e4+	29
										30	e4+	29
										30	e4+	29
										30	e4+	29
										32	e4+	29
										34	e4+	29
										36	e4+	29
										37	e4+	29
										37	e4+	29
										37	e4+	29
										38	e4+	29
										39	e4+	29
										39	e4+	29
										39	e4+	29
										40	e4+	29
										42	e4+	29
										42	e4+	29
										43	e4+	29
										44	e4+	29
										18	e4+	30
										18	e4+	30
										18	e4+	30
										18	e4+	30
										18	e4+	30
										19	e4+	30
										19	e4+	30
										20	e4+	30
										20	e4+	30
										20	e4+	30
										21	e4+	30
										21	e4+	30
										21	e4+	30
										22	e4+	30
										23	e4+	30
										23	e4+	30
										25	e4+	30
										26	e4+	30
										28	e4+	30
										29	e4+	30
										29	e4+	30
										29	e4+	30
										33	e4+	30
										34	e4+	30
										34	e4+	30
										34	e4+	30
										35	e4+	30
										35	e4+	30
										35	e4+	30
										36	e4+	30
										38	e4+	30
										39	e4+	30
										43	e4+	30
										50	e4+	30
										43	e4+	7
										44	e4+	16
										22	e4+	21
										42	e4+	24
										50	e4+	27
										19	e4+	29
										27	e4+	29
										18	e4+	30
										21	e4+	30
										27	e4+	30
										49	e4+	30

## Sheet: Figure2b
age	lower	median	upper
18	-2.19342	-0.11247	1.79319
18.1	-2.17092	-0.106783	1.78473
18.2	-2.14842	-0.102717	1.76772
18.3	-2.12592	-0.0953597	1.75071
18.4	-2.1034	-0.0907868	1.7337
18.5	-2.08091	-0.084812	1.71669
18.6	-2.05841	-0.0803864	1.69968
18.7	-2.0359	-0.0734078	1.69298
18.8	-2.0134	-0.0665711	1.69519
18.9	-1.99089	-0.0608429	1.6974
19	-1.96838	-0.0551812	1.69961
19.1	-1.94588	-0.0507191	1.70181
19.2	-1.92335	-0.0481102	1.69855
19.3	-1.90086	-0.0420458	1.68687
19.4	-1.87834	-0.0344505	1.67519
19.5	-1.85057	-0.0294658	1.6635
19.6	-1.83153	-0.0211818	1.65181
19.7	-1.79312	-0.0150261	1.64298
19.8	-1.75678	-0.00876379	1.63889
19.9	-1.73221	-0.00543255	1.63471
20	-1.71482	0.00176148	1.61289
20.1	-1.67812	0.00768324	1.59332
20.2	-1.64134	0.0115328	1.58165
20.3	-1.62247	0.0193484	1.57912
20.4	-1.60079	0.0267002	1.58322
20.5	-1.57423	0.0342269	1.58732
20.6	-1.56654	0.038311	1.59139
20.7	-1.5485	0.0439414	1.59545
20.8	-1.53192	0.0515165	1.58393
20.9	-1.51388	0.0586084	1.57322
21	-1.49579	0.0631325	1.56345
21.1	-1.47421	0.0680339	1.55232
21.2	-1.4467	0.0709485	1.54116
21.3	-1.43362	0.0753227	1.53295
21.4	-1.41592	0.0798811	1.52981
21.5	-1.40437	0.0877495	1.51754
21.6	-1.37968	0.0938976	1.52389
21.7	-1.36252	0.100623	1.51775
21.8	-1.34039	0.107871	1.51602
21.9	-1.31829	0.115118	1.50867
22	-1.29622	0.121507	1.50128
22.1	-1.27793	0.127372	1.49387
22.2	-1.26218	0.133921	1.48649
22.3	-1.24432	0.139223	1.48087
22.4	-1.23084	0.14453	1.48086
22.5	-1.21036	0.149687	1.48201
22.6	-1.18818	0.155771	1.47762
22.7	-1.1712	0.160216	1.47829
22.8	-1.16187	0.166126	1.47895
22.9	-1.15256	0.172582	1.47948
23	-1.13808	0.177997	1.47787
23.1	-1.1228	0.183226	1.47522
23.2	-1.10762	0.1882	1.47878
23.3	-1.08888	0.194958	1.48133
23.4	-1.07511	0.19992	1.48561
23.5	-1.06236	0.205657	1.48753
23.6	-1.04742	0.209651	1.49552
23.7	-1.03751	0.2132	1.50431
23.8	-1.03754	0.219179	1.51009
23.9	-1.01662	0.225023	1.51407
24	-1.00519	0.231258	1.52136
24.1	-0.988216	0.236063	1.52691
24.2	-0.978496	0.242818	1.53235
24.3	-0.96466	0.249789	1.53956
24.4	-0.962496	0.254893	1.55562
24.5	-0.96431	0.260455	1.57474
24.6	-0.969447	0.263064	1.58331
24.7	-0.968057	0.269303	1.58373
24.8	-0.961444	0.273935	1.58606
24.9	-0.952422	0.279213	1.59464
25	-0.946827	0.284339	1.60352
25.1	-0.941217	0.289871	1.61375
25.2	-0.935746	0.295443	1.6176
25.3	-0.9308	0.297884	1.62114
25.4	-0.930958	0.303201	1.62738
25.5	-0.922641	0.307592	1.62782
25.6	-0.914617	0.311497	1.63809
25.7	-0.917086	0.316157	1.65192
25.8	-0.925319	0.321184	1.66035
25.9	-0.926366	0.323521	1.66594
26	-0.927908	0.327329	1.6714
26.1	-0.919246	0.331235	1.67674
26.2	-0.910586	0.334233	1.68197
26.3	-0.902583	0.337871	1.68708
26.4	-0.904107	0.344139	1.69206
26.5	-0.905676	0.348895	1.70172
26.6	-0.907289	0.35416	1.71211
26.7	-0.908947	0.356549	1.72654
26.8	-0.910652	0.359876	1.73358
26.9	-0.912404	0.363238	1.73869
27	-0.914203	0.364225	1.74366
27.1	-0.916073	0.365227	1.74844
27.2	-0.918209	0.368483	1.75303
27.3	-0.924225	0.370577	1.75745
27.4	-0.930224	0.373123	1.76174
27.5	-0.936139	0.375543	1.76583
27.6	-0.932769	0.379757	1.76972
27.7	-0.92832	0.383094	1.77343
27.8	-0.927834	0.384268	1.77849
27.9	-0.923468	0.386449	1.78149
28	-0.929335	0.389558	1.78285
28.1	-0.935221	0.391695	1.78425
28.2	-0.939926	0.392769	1.78859
28.3	-0.942439	0.395406	1.79158
28.4	-0.945002	0.39689	1.79394
28.5	-0.947592	0.39799	1.80143
28.6	-0.948672	0.397041	1.8113
28.7	-0.947256	0.399689	1.81512
28.8	-0.952074	0.401396	1.81793
28.9	-0.957958	0.400371	1.82894
29	-0.961539	0.400403	1.83728
29.1	-0.964527	0.400444	1.84317
29.2	-0.967578	0.401626	1.85371
29.3	-0.970692	0.400659	1.86391
29.4	-0.973867	0.398532	1.87378
29.5	-0.977083	0.396823	1.88331
29.6	-0.986839	0.396723	1.88622
29.7	-0.989395	0.396572	1.88739
29.8	-0.990426	0.39503	1.88829
29.9	-0.991493	0.395138	1.89381
30	-0.99419	0.395603	1.89527
30.1	-0.994326	0.394016	1.89692
30.2	-0.99674	0.391603	1.91222
30.3	-1.00155	0.389371	1.92703
30.4	-1.00061	0.388322	1.93372
30.5	-1.00217	0.386643	1.93418
30.6	-1.0129	0.38635	1.93491
30.7	-1.02073	0.384212	1.94978
30.8	-1.02523	0.382134	1.95284
30.9	-1.02945	0.380311	1.95549
31	-1.03374	0.378585	1.95779
31.1	-1.0381	0.375598	1.95972
31.2	-1.04254	0.372072	1.9613
31.3	-1.04706	0.368611	1.96252
31.4	-1.05165	0.365115	1.96339
31.5	-1.05633	0.363508	1.96389
31.6	-1.06108	0.359528	1.96403
31.7	-1.06591	0.356608	1.96378
31.8	-1.07082	0.352661	1.96316
31.9	-1.07582	0.349938	1.96215
32	-1.08089	0.344699	1.96075
32.1	-1.08605	0.340429	1.95893
32.2	-1.09082	0.336505	1.95935
32.3	-1.09539	0.331208	1.96034
32.4	-1.10204	0.328212	1.95228
32.5	-1.10753	0.321634	1.94773
32.6	-1.11401	0.316337	1.94395
32.7	-1.12045	0.309953	1.93975
32.8	-1.12689	0.302097	1.93512
32.9	-1.13955	0.296632	1.93008
33	-1.1536	0.288809	1.92463
33.1	-1.16303	0.282616	1.91875
33.2	-1.17245	0.275054	1.91245
33.3	-1.17779	0.268831	1.90573
33.4	-1.17787	0.261407	1.89895
33.5	-1.18436	0.256231	1.89756
33.6	-1.19271	0.247749	1.89074
33.7	-1.20229	0.240375	1.88372
33.8	-1.21171	0.230721	1.87423
33.9	-1.221	0.223589	1.86433
34	-1.23016	0.219305	1.85259
34.1	-1.23919	0.212031	1.83838
34.2	-1.24804	0.203684	1.82698
34.3	-1.25677	0.19411	1.81624
34.4	-1.26037	0.184884	1.80511
34.5	-1.26096	0.17449	1.7936
34.6	-1.26931	0.165726	1.78171
34.7	-1.2803	0.157775	1.76944
34.8	-1.29375	0.148129	1.75679
34.9	-1.30669	0.137384	1.74376
35	-1.31459	0.126679	1.73129
35.1	-1.32169	0.116566	1.71746
35.2	-1.32999	0.108085	1.70647
35.3	-1.33754	0.0961589	1.69504
35.4	-1.34497	0.0868326	1.67904
35.5	-1.35644	0.0754508	1.65986
35.6	-1.36905	0.0638661	1.64242
35.7	-1.3817	0.0518571	1.62651
35.8	-1.39442	0.0385193	1.61022
35.9	-1.40103	0.0243852	1.59358
36	-1.40753	0.0143059	1.57659
36.1	-1.41407	0.00229059	1.55926
36.2	-1.42065	-0.00940539	1.54195
36.3	-1.42726	-0.020884	1.52363
36.4	-1.43391	-0.0335321	1.50774
36.5	-1.44721	-0.0478567	1.49706
36.6	-1.464	-0.0618458	1.4861
36.7	-1.4809	-0.0744427	1.47485
36.8	-1.48898	-0.0861932	1.45465
36.9	-1.5002	-0.0991179	1.43371
37	-1.51628	-0.113174	1.4124
37.1	-1.53246	-0.126653	1.39073
37.2	-1.54874	-0.139341	1.36871
37.3	-1.56507	-0.155761	1.35256
37.4	-1.58123	-0.16878	1.33945
37.5	-1.58562	-0.182361	1.32609
37.6	-1.58999	-0.196565	1.31248
37.7	-1.5943	-0.210995	1.29864
37.8	-1.59859	-0.226325	1.27875
37.9	-1.60287	-0.240947	1.25723
38	-1.60713	-0.257085	1.23537
38.1	-1.61137	-0.274871	1.21317
38.2	-1.61559	-0.290633	1.19062
38.3	-1.61979	-0.305297	1.16774
38.4	-1.62398	-0.322623	1.14284
38.5	-1.62814	-0.337133	1.11007
38.6	-1.63229	-0.352695	1.07696
38.7	-1.64748	-0.368172	1.05476
38.8	-1.6706	-0.383792	1.03673
38.9	-1.69384	-0.39919	1.01852
39	-1.71719	-0.415649	0.994108
39.1	-1.73995	-0.429738	0.96722
39.2	-1.74873	-0.445853	0.94005
39.3	-1.75752	-0.463484	0.912599
39.4	-1.77539	-0.480751	0.892277
39.5	-1.79491	-0.495859	0.867946
39.6	-1.81628	-0.511664	0.843316
39.7	-1.84013	-0.529224	0.818005
39.8	-1.85454	-0.544983	0.78886
39.9	-1.87403	-0.562833	0.760876
40	-1.88902	-0.579245	0.739234
40.1	-1.89662	-0.598008	0.722024
40.2	-1.90422	-0.613939	0.704671
40.3	-1.9173	-0.631184	0.68714
40.4	-1.93789	-0.647094	0.665366
40.5	-1.95855	-0.663495	0.640528
40.6	-1.97928	-0.682166	0.614025
40.7	-2.00009	-0.698165	0.594904
40.8	-2.02098	-0.714897	0.568561
40.9	-2.04194	-0.734861	0.553526
41	-2.07582	-0.751521	0.542505
41.1	-2.10365	-0.772463	0.531389
41.2	-2.11266	-0.790606	0.510918
41.3	-2.12635	-0.809923	0.488875
41.4	-2.14205	-0.827462	0.472863
41.5	-2.15969	-0.846425	0.443022
41.6	-2.17558	-0.865274	0.427642
41.7	-2.19806	-0.884685	0.398385
41.8	-2.20883	-0.901426	0.378399
41.9	-2.21954	-0.922036	0.360319
42	-2.23249	-0.941569	0.346839
42.1	-2.26192	-0.960403	0.333258
42.2	-2.28528	-0.980819	0.317308
42.3	-2.31605	-1.00014	0.298001
42.4	-2.34691	-1.0193	0.281888
42.5	-2.3775	-1.03976	0.26609
42.6	-2.4085	-1.05955	0.249748
42.7	-2.43065	-1.07878	0.229382
42.8	-2.44816	-1.0985	0.200867
42.9	-2.47508	-1.11494	0.186918
43	-2.49741	-1.13486	0.167616
43.1	-2.51978	-1.15617	0.148314
43.2	-2.54219	-1.17631	0.13924
43.3	-2.56466	-1.19451	0.131805
43.4	-2.58718	-1.2147	0.123631
43.5	-2.60968	-1.23637	0.111664
43.6	-2.63804	-1.25579	0.100895
43.7	-2.66871	-1.27732	0.0853606
43.8	-2.69943	-1.29659	0.0711216
43.9	-2.73019	-1.31666	0.0578934
44	-2.76086	-1.33816	0.0383787
44.1	-2.7839	-1.36182	0.0309273
44.2	-2.807	-1.38375	0.0204436
44.3	-2.84156	-1.40316	0.00351841
44.4	-2.87742	-1.42469	-0.013471
44.5	-2.91336	-1.44604	-0.0305827
44.6	-2.94842	-1.46641	-0.0487059
44.7	-2.97991	-1.48826	-0.0621795
44.8	-3.01043	-1.50936	-0.0721295
44.9	-3.03185	-1.53099	-0.0811534
45	-3.06404	-1.55292	-0.0956117
45.1	-3.10214	-1.5724	-0.104253
45.2	-3.13831	-1.59313	-0.112937
45.3	-3.17023	-1.61656	-0.121664
45.4	-3.20217	-1.63772	-0.130434
45.5	-3.23618	-1.65957	-0.139281
45.6	-3.26644	-1.68214	-0.148181
45.7	-3.29837	-1.70437	-0.157127
45.8	-3.33054	-1.72726	-0.166111
45.9	-3.36273	-1.75026	-0.175131
46	-3.38631	-1.77196	-0.184185
46.1	-3.40958	-1.79459	-0.193273
46.2	-3.43708	-1.81683	-0.202393
46.3	-3.46567	-1.84021	-0.211501
46.4	-3.49921	-1.86265	-0.220665
46.5	-3.53332	-1.88648	-0.233256
46.6	-3.56747	-1.90804	-0.24115
46.7	-3.60373	-1.93083	-0.259333
46.8	-3.64442	-1.95445	-0.263005
46.9	-3.67015	-1.97594	-0.27829
47	-3.7045	-1.99835	-0.293609
47.1	-3.73373	-2.02159	-0.308951
47.2	-3.7677	-2.04603	-0.324315
47.3	-3.80774	-2.06782	-0.3397
47.4	-3.84224	-2.09043	-0.3462
47.5	-3.87891	-2.11542	-0.351304
47.6	-3.91723	-2.13688	-0.356414
47.7	-3.95017	-2.15875	-0.36153
47.8	-3.98313	-2.18147	-0.376224
47.9	-4.01609	-2.20217	-0.391907
48	-4.04978	-2.22436	-0.407602
48.1	-4.08444	-2.24864	-0.415706
48.2	-4.11911	-2.26839	-0.426328
48.3	-4.1538	-2.29001	-0.42981
48.4	-4.19347	-2.31541	-0.433292
48.5	-4.2259	-2.34155	-0.436775
48.6	-4.25831	-2.3649	-0.441801
48.7	-4.29299	-2.38525	-0.447018
48.8	-4.33422	-2.40764	-0.455225
48.9	-4.38872	-2.43203	-0.477117
49	-4.44323	-2.45639	-0.486073
49.1	-4.48338	-2.48024	-0.49154
49.2	-4.52672	-2.50495	-0.497006
49.3	-4.57632	-2.52855	-0.502473
49.4	-4.61122	-2.55065	-0.507905
49.5	-4.64608	-2.57503	-0.513352
49.6	-4.68092	-2.59747	-0.522869
49.7	-4.71576	-2.61868	-0.531544
49.8	-4.7506	-2.64047	-0.535822
49.9	-4.78544	-2.66289	-0.546031
50	-4.8211	-2.68343	-0.556242
50.1	-4.86494	-2.70554	-0.566464
50.2	-4.90878	-2.72935	-0.570305
50.3	-4.95262	-2.75098	-0.569376
50.4	-4.99647	-2.77352	-0.568447
50.5	-5.04031	-2.79364	-0.567486
50.6	-5.07472	-2.81747	-0.570827
50.7	-5.1105	-2.83874	-0.578546
50.8	-5.15837	-2.85977	-0.575227
50.9	-5.20387	-2.88254	-0.574813
51	-5.23721	-2.90384	-0.582564
51.1	-5.27051	-2.92675	-0.590332
51.2	-5.30897	-2.9483	-0.598109
51.3	-5.35039	-2.96967	-0.605897
51.4	-5.39181	-2.99279	-0.613697
51.5	-5.42601	-3.01437	-0.621498
51.6	-5.46774	-3.03482	-0.627493
51.7	-5.50952	-3.06052	-0.632954
51.8	-5.55353	-3.08227	-0.638415
51.9	-5.59641	-3.1046	-0.645331
52	-5.63927	-3.12817	-0.655329
52.1	-5.68196	-3.15075	-0.665328
52.2	-5.72342	-3.17402	-0.675327
52.3	-5.76488	-3.1954	-0.683578
52.4	-5.80634	-3.21693	-0.686021
52.5	-5.84781	-3.23901	-0.688464
52.6	-5.88927	-3.26515	-0.690907
52.7	-5.93073	-3.28595	-0.69335
52.8	-5.97219	-3.3074	-0.695793
52.9	-6.01364	-3.32937	-0.698251
53	-6.05509	-3.35171	-0.701934
53.1	-6.09653	-3.37194	-0.703081
53.2	-6.13798	-3.3938	-0.705491
53.3	-6.17942	-3.41864	-0.707902
53.4	-6.22087	-3.442	-0.710349
53.5	-6.26135	-3.46406	-0.713761
53.6	-6.30109	-3.48598	-0.722234
53.7	-6.34082	-3.5073	-0.730706
53.8	-6.3831	-3.52698	-0.739179
53.9	-6.42068	-3.54935	-0.747652
54	-6.46003	-3.57099	-0.754093
54.1	-6.49977	-3.59168	-0.758026
54.2	-6.54229	-3.61389	-0.761964
54.3	-6.58898	-3.6367	-0.765902
54.4	-6.63279	-3.66003	-0.76984
54.5	-6.67065	-3.68255	-0.773778
54.6	-6.70852	-3.70511	-0.777715
54.7	-6.74639	-3.72591	-0.781653
54.8	-6.78426	-3.74792	-0.785591
54.9	-6.82212	-3.76923	-0.789529
55	-6.85999	-3.79044	-0.793467
55.1	-6.89786	-3.81142	-0.797404
55.2	-6.93687	-3.83144	-0.800364
55.3	-6.9766	-3.85371	-0.801232
55.4	-7.01634	-3.87681	-0.802101
55.5	-7.05608	-3.89944	-0.802969
55.6	-7.09581	-3.92379	-0.807582
55.7	-7.13555	-3.94618	-0.80708
55.8	-7.17529	-3.96897	-0.806578
55.9	-7.21502	-3.99239	-0.806356
56	-7.25476	-4.01439	-0.807196
56.1	-7.29449	-4.03618	-0.808036
56.2	-7.33537	-4.05881	-0.808876
56.3	-7.38545	-4.08418	-0.809716
56.4	-7.43553	-4.1073	-0.810564
56.5	-7.48561	-4.12969	-0.811432
56.6	-7.53569	-4.15473	-0.81548
56.7	-7.58577	-4.17771	-0.820561
56.8	-7.63034	-4.2006	-0.823727
56.9	-7.67183	-4.22348	-0.824367
57	-7.71333	-4.24579	-0.825008
57.1	-7.75483	-4.26608	-0.825648
57.2	-7.79633	-4.28824	-0.826289
57.3	-7.83783	-4.31018	-0.826929
57.4	-7.87972	-4.33173	-0.82757
57.5	-7.92622	-4.35406	-0.82821
57.6	-7.97273	-4.37587	-0.828851
57.7	-8.01921	-4.39856	-0.829491
57.8	-8.06568	-4.42096	-0.830132
57.9	-8.11215	-4.44447	-0.830772
58	-8.16281	-4.46717	-0.831413
58.1	-8.2135	-4.49323	-0.832053
58.2	-8.2642	-4.51784	-0.832699
58.3	-8.31488	-4.54226	-0.833347
58.4	-8.36556	-4.56383	-0.833996
58.5	-8.41584	-4.58794	-0.834644
58.6	-8.45571	-4.61076	-0.836617
58.7	-8.49555	-4.6329	-0.839036
58.8	-8.53538	-4.65632	-0.841455
58.9	-8.57683	-4.68215	-0.843874
59	-8.6233	-4.70445	-0.846292
59.1	-8.66976	-4.72714	-0.848711
59.2	-8.71623	-4.74889	-0.85113
59.3	-8.7627	-4.7715	-0.853549
59.4	-8.80917	-4.79441	-0.855968
59.5	-8.85479	-4.81733	-0.858387
59.6	-8.89768	-4.83985	-0.860806
59.7	-8.94057	-4.86091	-0.863225
59.8	-8.98346	-4.88262	-0.865644
59.9	-9.02635	-4.9068	-0.868063
60	-9.06925	-4.93193	-0.870482
60.1	-9.11212	-4.95529	-0.872901
60.2	-9.15498	-4.97615	-0.875319
60.3	-9.19784	-4.99778	-0.877742
60.4	-9.2407	-5.019	-0.880175
60.5	-9.28356	-5.04122	-0.882608
60.6	-9.32642	-5.06213	-0.885041
60.7	-9.36929	-5.08743	-0.887474
60.8	-9.41215	-5.10929	-0.889907
60.9	-9.45416	-5.13059	-0.892341
61	-9.49464	-5.1506	-0.894774
61.1	-9.53513	-5.1719	-0.897207
61.2	-9.57561	-5.19618	-0.89964
61.3	-9.61609	-5.21821	-0.902073
61.4	-9.65983	-5.24277	-0.904506
61.5	-9.70503	-5.26592	-0.906939
61.6	-9.74841	-5.28895	-0.909372
61.7	-9.7882	-5.31174	-0.911805
61.8	-9.82798	-5.33497	-0.914238
61.9	-9.87549	-5.35882	-0.916672
62	-9.9233	-5.38146	-0.919105
62.1	-9.9695	-5.40353	-0.921538
62.2	-10.0124	-5.42628	-0.923971
62.3	-10.0553	-5.44923	-0.926404
62.4	-10.1014	-5.47368	-0.928837
62.5	-10.1476	-5.49633	-0.93127
62.6	-10.1937	-5.51878	-0.933703
62.7	-10.2399	-5.53994	-0.936136
62.8	-10.2861	-5.56217	-0.938569
62.9	-10.3322	-5.58487	-0.941002
63	-10.3784	-5.60835	-0.943436
63.1	-10.4245	-5.6298	-0.945869
63.2	-10.4707	-5.65338	-0.947672
63.3	-10.5168	-5.67535	-0.950718
63.4	-10.563	-5.69826	-0.953137
63.5	-10.6092	-5.72208	-0.955556
63.6	-10.6548	-5.74468	-0.957974
63.7	-10.7	-5.76741	-0.960393
63.8	-10.7453	-5.79034	-0.962811
63.9	-10.7905	-5.81292	-0.964742
64	-10.8352	-5.83574	-0.964786
64.1	-10.877	-5.8584	-0.96483
64.2	-10.9189	-5.87985	-0.964874
64.3	-10.9607	-5.90213	-0.964918
64.4	-11.0054	-5.92553	-0.964966
64.5	-11.052	-5.94787	-0.965021
64.6	-11.0985	-5.97003	-0.965076
64.7	-11.145	-5.99254	-0.965132
64.8	-11.1916	-6.01306	-0.966559
64.9	-11.2381	-6.03622	-0.969426
65	-11.2846	-6.06009	-0.972293
65.1	-11.3311	-6.08347	-0.975159
65.2	-11.3777	-6.10573	-0.978026
65.3	-11.4237	-6.12683	-0.980892
65.4	-11.4689	-6.14891	-0.983759
65.5	-11.5142	-6.17064	-0.986625
65.6	-11.5594	-6.1925	-0.989492
65.7	-11.6046	-6.21404	-0.992358
65.8	-11.6468	-6.23564	-0.995225
65.9	-11.6884	-6.25681	-0.998091
66	-11.73	-6.28053	-1.00096
66.1	-11.7716	-6.30306	-1.00381
66.2	-11.8132	-6.3265	-1.00463
66.3	-11.8547	-6.3487	-1.00546
66.4	-11.8963	-6.3713	-1.00629
66.5	-11.9379	-6.39354	-1.00712
66.6	-11.9795	-6.41716	-1.00795
66.7	-12.0211	-6.43909	-1.00878
66.8	-12.0626	-6.46118	-1.00961
66.9	-12.1042	-6.48338	-1.01044
67	-12.1458	-6.50681	-1.01127
67.1	-12.1874	-6.53143	-1.0121
67.2	-12.229	-6.55381	-1.01293
67.3	-12.2705	-6.57597	-1.01376
67.4	-12.3121	-6.59725	-1.01459
67.5	-12.3537	-6.61952	-1.01542
67.6	-12.3953	-6.64283	-1.01625
67.7	-12.4369	-6.66474	-1.01708
67.8	-12.4784	-6.68578	-1.01791
67.9	-12.52	-6.7072	-1.01874
68	-12.5616	-6.72894	-1.01957
68.1	-12.6032	-6.75063	-1.0204
68.2	-12.6448	-6.77415	-1.02123
68.3	-12.6863	-6.79693	-1.02206
68.4	-12.7279	-6.81954	-1.02289
68.5	-12.7695	-6.84273	-1.02372
68.6	-12.8111	-6.86717	-1.02455
68.7	-12.8527	-6.89079	-1.02538
68.8	-12.8942	-6.91277	-1.02621
68.9	-12.9358	-6.93407	-1.02705
69	-12.9774	-6.95536	-1.0279
69.1	-13.019	-6.97728	-1.02875
69.2	-13.0606	-6.9993	-1.0296
69.3	-13.1021	-7.0209	-1.03045
69.4	-13.1437	-7.04223	-1.0313
69.5	-13.1853	-7.06636	-1.03215
69.6	-13.2269	-7.09139	-1.03301
69.7	-13.2685	-7.11456	-1.03386
69.8	-13.31	-7.13741	-1.03471
69.9	-13.3516	-7.16026	-1.03556
70	-13.3932	-7.18315	-1.03641
70.1	-13.4361	-7.20769	-1.03915
70.2	-13.485	-7.23068	-1.04396
70.3	-13.534	-7.25168	-1.04877
70.4	-13.5829	-7.27423	-1.05358
70.5	-13.6319	-7.29835	-1.05839
70.6	-13.6808	-7.31971	-1.0632
70.7	-13.7298	-7.34233	-1.06528
70.8	-13.7787	-7.36296	-1.06551
70.9	-13.8277	-7.38401	-1.06573
71	-13.8766	-7.40321	-1.06595
71.1	-13.9256	-7.42552	-1.06618
71.2	-13.9745	-7.4497	-1.0664
71.3	-14.0235	-7.47249	-1.06663
71.4	-14.0724	-7.49509	-1.06685
71.5	-14.1214	-7.51779	-1.06708
71.6	-14.1704	-7.54049	-1.0673
71.7	-14.2193	-7.56327	-1.06752
71.8	-14.2683	-7.58425	-1.06775
71.9	-14.3172	-7.60512	-1.06797
72	-14.3662	-7.62806	-1.0682
72.1	-14.4151	-7.64989	-1.06842
72.2	-14.4641	-7.67411	-1.06865
72.3	-14.513	-7.69756	-1.06887
72.4	-14.562	-7.72019	-1.06909
72.5	-14.6109	-7.74292	-1.06932
72.6	-14.6599	-7.76661	-1.06954
72.7	-14.7088	-7.78934	-1.06977
72.8	-14.7578	-7.81077	-1.06999
72.9	-14.8067	-7.83412	-1.07021
73	-14.8557	-7.85586	-1.07044

## Sheet: Figure2c
Plot data	age	lower_E4-	median_E4-	upper_E4-	lower_E4+	median_E4+	upper_E4+		Input data	Age	Group	MMSE
	18	28.3912	28.9513	29.5129	27.5434	28.5732	29.5075			21	e4-	29
	18.1	28.4005	28.9545	29.5116	27.5563	28.5767	29.5062			21	e4-	30
	18.2	28.4089	28.9574	29.5103	27.5692	28.5804	29.5049			19	e4-	20
	18.3	28.4155	28.9604	29.5089	27.5821	28.5837	29.5036			36	e4-	24
	18.4	28.422	28.9633	29.5076	27.595	28.5868	29.5023			73	e4-	24
	18.5	28.4286	28.9659	29.5048	27.6078	28.5896	29.5025			46	e4-	25
	18.6	28.4351	28.9689	29.5018	27.6207	28.593	29.5027			61	e4-	25
	18.7	28.4444	28.972	29.5002	27.6336	28.5971	29.5029			34	e4-	26
	18.8	28.452	28.9745	29.4987	27.6451	28.5998	29.5032			46	e4-	26
	18.9	28.4613	28.9775	29.4972	27.6549	28.6028	29.5034			19	e4-	28
	19	28.4682	28.9801	29.4957	27.6647	28.6075	29.5036			21	e4-	28
	19.1	28.4751	28.9827	29.495	27.6745	28.6111	29.5038			24	e4-	28
	19.2	28.4825	28.9855	29.4934	27.6869	28.6147	29.4993			25	e4-	28
	19.3	28.4901	28.9888	29.4912	27.6996	28.6193	29.4927			27	e4-	28
	19.4	28.4975	28.9917	29.4885	27.7122	28.622	29.4893			42	e4-	28
	19.5	28.5032	28.9946	29.4855	27.7248	28.6256	29.488			49	e4-	28
	19.6	28.5097	28.9975	29.4824	27.7375	28.6291	29.4857			50	e4-	28
	19.7	28.5166	29.0001	29.4814	27.7501	28.6318	29.4813			51	e4-	28
	19.8	28.5236	29.003	29.4815	27.7628	28.6347	29.4768			18	e4-	29
	19.9	28.5305	29.006	29.4816	27.7735	28.6382	29.4723			22	e4-	29
	20	28.5374	29.0084	29.4806	27.784	28.6422	29.4678			26	e4-	29
	20.1	28.5443	29.0111	29.4807	27.7946	28.6457	29.4634			28	e4-	29
	20.2	28.5512	29.0144	29.4809	27.8051	28.6494	29.4589			34	e4-	29
	20.3	28.5582	29.0176	29.4811	27.8157	28.654	29.4544			37	e4-	29
	20.4	28.5651	29.0199	29.4812	27.8262	28.6575	29.4499			38	e4-	29
	20.5	28.572	29.0229	29.4799	27.8367	28.6613	29.4454			41	e4-	29
	20.6	28.5789	29.0268	29.4786	27.8472	28.6649	29.4377			41	e4-	29
	20.7	28.5867	29.0299	29.4759	27.8595	28.6683	29.4352			43	e4-	29
	20.8	28.5929	29.033	29.4727	27.8746	28.6719	29.4287			47	e4-	29
	20.9	28.5996	29.0365	29.4695	27.8897	28.6755	29.423			49	e4-	29
	21	28.6064	29.0387	29.4682	27.9048	28.6791	29.4231			18	e4-	30
	21.1	28.6133	29.0416	29.4677	27.9185	28.6826	29.4186			19	e4-	30
	21.2	28.6202	29.0441	29.4661	27.9315	28.6871	29.4161			19	e4-	30
	21.3	28.627	29.047	29.4638	27.9468	28.6896	29.4134			20	e4-	30
	21.4	28.6339	29.0503	29.4624	27.9627	28.6924	29.4088			21	e4-	30
	21.5	28.639	29.0535	29.4606	27.9743	28.696	29.4043			22	e4-	30
	21.6	28.6442	29.0562	29.4572	27.9857	28.6998	29.3998			24	e4-	30
	21.7	28.6494	29.0595	29.4561	27.9971	28.7025	29.3956			24	e4-	30
	21.8	28.6545	29.0622	29.4568	28.0085	28.7065	29.3931			24	e4-	30
	21.9	28.6596	29.0648	29.4576	28.0189	28.7102	29.3906			26	e4-	30
	22	28.6648	29.068	29.4583	28.0292	28.7138	29.3861			26	e4-	30
	22.1	28.6699	29.0709	29.4583	28.0394	28.7175	29.3816			27	e4-	30
	22.2	28.6744	29.0734	29.4569	28.0477	28.7207	29.3791			27	e4-	30
	22.3	28.6813	29.0761	29.4555	28.0553	28.7238	29.3771			29	e4-	30
	22.4	28.6876	29.0786	29.4541	28.0628	28.727	29.3756			29	e4-	30
	22.5	28.6918	29.0814	29.4526	28.0703	28.7301	29.3797			30	e4-	30
	22.6	28.6974	29.084	29.4512	28.0779	28.734	29.3839			31	e4-	30
	22.7	28.7021	29.0872	29.4494	28.0854	28.7372	29.3873			33	e4-	30
	22.8	28.712	29.09	29.4483	28.0929	28.7411	29.3844			34	e4-	30
	22.9	28.7175	29.0928	29.4498	28.1029	28.7447	29.3866			34	e4-	30
	23	28.7206	29.0951	29.4516	28.109	28.7495	29.3888			36	e4-	30
	23.1	28.7252	29.0975	29.4533	28.1137	28.7525	29.3909			36	e4-	30
	23.2	28.7311	29.1003	29.4551	28.1192	28.7556	29.3903			37	e4-	30
	23.3	28.7333	29.1034	29.4549	28.1301	28.7587	29.3937			39	e4-	30
	23.4	28.7355	29.1059	29.455	28.1379	28.7618	29.3972			39	e4-	30
	23.5	28.7412	29.1083	29.4546	28.1481	28.7649	29.3983			44	e4-	30
	23.6	28.7474	29.111	29.4564	28.1582	28.7679	29.3919			54	e4-	30
	23.7	28.7537	29.1131	29.4582	28.164	28.7709	29.3853			57	e4-	13
	23.8	28.76	29.1156	29.4569	28.1742	28.7744	29.3786			72	e4-	14
	23.9	28.7662	29.1181	29.4574	28.1849	28.7764	29.3767			22	e4-	19
	24	28.7723	29.1207	29.4603	28.1942	28.7794	29.3824			44	e4-	19
	24.1	28.7786	29.1233	29.4572	28.1974	28.7815	29.3843			32	e4-	21
	24.2	28.7848	29.1257	29.4573	28.2012	28.7842	29.3796			42	e4-	21
	24.3	28.7913	29.1282	29.4592	28.2037	28.787	29.3768			48	e4-	22
	24.4	28.797	29.1304	29.4594	28.2102	28.7896	29.3772			58	e4-	22
	24.5	28.8021	29.132	29.4591	28.2173	28.7927	29.3776			27	e4-	23
	24.6	28.8061	29.1341	29.4587	28.2254	28.7943	29.3768			33	e4-	23
	24.7	28.809	29.136	29.4584	28.2316	28.7978	29.3721			58	e4-	23
	24.8	28.8118	29.1378	29.458	28.2386	28.8005	29.3687			25	e4-	24
	24.9	28.8157	29.14	29.4584	28.2429	28.8036	29.3695			28	e4-	24
	25	28.8196	29.1425	29.4597	28.2485	28.8061	29.3703			33	e4-	24
	25.1	28.8235	29.1447	29.4593	28.2495	28.8094	29.3722			39	e4-	24
	25.2	28.8274	29.1473	29.4589	28.2535	28.8128	29.3733			50	e4-	24
	25.3	28.8314	29.1495	29.46	28.2619	28.8153	29.3743			58	e4-	24
	25.4	28.8374	29.1515	29.4587	28.2686	28.8178	29.377			20	e4-	25
	25.5	28.8433	29.1533	29.4582	28.2722	28.8196	29.3786			34	e4-	25
	25.6	28.8468	29.1555	29.4612	28.2758	28.8222	29.3808			40	e4-	25
	25.7	28.8482	29.1572	29.4616	28.2793	28.8248	29.382			60	e4-	25
	25.8	28.8531	29.1586	29.462	28.2828	28.8275	29.3868			20	e4-	26
	25.9	28.858	29.161	29.4634	28.289	28.829	29.3855			22	e4-	26
	26	28.8615	29.1633	29.4651	28.2969	28.8315	29.3873			30	e4-	26
	26.1	28.8649	29.1654	29.4677	28.2984	28.8339	29.3889			32	e4-	26
	26.2	28.8682	29.1672	29.4703	28.2999	28.8374	29.3856			38	e4-	26
	26.3	28.8716	29.1687	29.4712	28.3013	28.8391	29.3821			38	e4-	26
	26.4	28.8749	29.171	29.4706	28.3051	28.8424	29.3848			43	e4-	26
	26.5	28.8783	29.1728	29.4709	28.3115	28.8442	29.3855			45	e4-	26
	26.6	28.8818	29.1746	29.4721	28.3136	28.847	29.3872			48	e4-	26
	26.7	28.885	29.176	29.4742	28.3141	28.8496	29.3894			48	e4-	26
	26.8	28.8876	29.178	29.4772	28.3172	28.8524	29.3983			50	e4-	26
	26.9	28.8904	29.1799	29.4782	28.3199	28.8541	29.4005			55	e4-	26
	27	28.8938	29.1815	29.4805	28.3233	28.8561	29.4017			21	e4-	27
	27.1	28.895	29.1831	29.4805	28.324	28.8593	29.4026			21	e4-	27
	27.2	28.8976	29.1845	29.4805	28.3261	28.8631	29.4046			21	e4-	27
	27.3	28.8982	29.1859	29.4831	28.3282	28.8653	29.4076			22	e4-	27
	27.4	28.9008	29.1877	29.4857	28.3303	28.8682	29.4105			26	e4-	27
	27.5	28.905	29.1886	29.4882	28.3324	28.8708	29.4134			27	e4-	27
	27.6	28.9082	29.1899	29.4907	28.3345	28.8726	29.4165			28	e4-	27
	27.7	28.9065	29.1913	29.4931	28.3373	28.8745	29.4207			33	e4-	27
	27.8	28.9058	29.193	29.4954	28.3398	28.8774	29.4235			34	e4-	27
	27.9	28.9053	29.1949	29.4977	28.3409	28.8787	29.4243			34	e4-	27
	28	28.9039	29.1963	29.4999	28.3428	28.8804	29.4269			38	e4-	27
	28.1	28.9024	29.1975	29.5021	28.3449	28.8831	29.4294			39	e4-	27
	28.2	28.9022	29.199	29.5042	28.3463	28.8839	29.4319			47	e4-	27
	28.3	28.903	29.2	29.5062	28.3458	28.8866	29.4343			47	e4-	27
	28.4	28.9032	29.2003	29.5066	28.3484	28.8892	29.437			48	e4-	27
	28.5	28.904	29.2017	29.5065	28.3506	28.8912	29.4407			49	e4-	27
	28.6	28.9065	29.2018	29.5119	28.3503	28.8937	29.4443			50	e4-	27
	28.7	28.906	29.2025	29.5137	28.3511	28.8948	29.4479			50	e4-	27
	28.8	28.9061	29.2041	29.5143	28.354	28.8969	29.4511			54	e4-	27
	28.9	28.9067	29.2047	29.5146	28.3568	28.8991	29.4523			55	e4-	27
	29	28.9073	29.2047	29.5147	28.3596	28.9006	29.4535			56	e4-	27
	29.1	28.9078	29.2055	29.515	28.362	28.9032	29.4587			56	e4-	27
	29.2	28.9089	29.2063	29.5152	28.3649	28.9047	29.4599			58	e4-	27
	29.3	28.9087	29.207	29.5153	28.3654	28.9063	29.4611			65	e4-	27
	29.4	28.9075	29.2073	29.517	28.369	28.9075	29.4622			67	e4-	27
	29.5	28.9083	29.208	29.5192	28.3692	28.9084	29.4632			18	e4-	28
	29.6	28.9085	29.208	29.5214	28.3693	28.9102	29.4667			18	e4-	28
	29.7	28.9067	29.2085	29.5235	28.3695	28.9118	29.4695			19	e4-	28
	29.8	28.9058	29.2092	29.5269	28.3697	28.9133	29.4718			19	e4-	28
	29.9	28.9043	29.2092	29.5295	28.3692	28.9144	29.4743			19	e4-	28
	30	28.9024	29.2095	29.5304	28.3673	28.9155	29.4773			20	e4-	28
	30.1	28.8997	29.2095	29.5311	28.3655	28.9166	29.4797			20	e4-	28
	30.2	28.8969	29.2094	29.5319	28.3655	28.918	29.4814			22	e4-	28
	30.3	28.8946	29.2089	29.5324	28.3677	28.9195	29.4822			22	e4-	28
	30.4	28.894	29.2087	29.5325	28.3699	28.9199	29.4863			24	e4-	28
	30.5	28.8917	29.2082	29.5332	28.3667	28.9206	29.4883			24	e4-	28
	30.6	28.8895	29.2081	29.5334	28.3636	28.9217	29.4902			25	e4-	28
	30.7	28.888	29.2085	29.534	28.3605	28.9219	29.4914			25	e4-	28
	30.8	28.8858	29.2083	29.5353	28.3601	28.9231	29.4917			26	e4-	28
	30.9	28.8836	29.2081	29.5349	28.3598	28.9234	29.4939			27	e4-	28
	31	28.8814	29.2076	29.5344	28.3594	28.9246	29.4968			27	e4-	28
	31.1	28.8791	29.2076	29.5356	28.359	28.9261	29.4982			28	e4-	28
	31.2	28.8768	29.2073	29.536	28.3587	28.9268	29.5006			29	e4-	28
	31.3	28.8744	29.2069	29.5367	28.3561	28.9262	29.5046			31	e4-	28
	31.4	28.8721	29.2067	29.5389	28.3566	28.9259	29.5049			32	e4-	28
	31.5	28.8696	29.2061	29.5398	28.3572	28.9264	29.5051			34	e4-	28
	31.6	28.8672	29.2055	29.5402	28.3539	28.9264	29.5053			34	e4-	28
	31.7	28.8647	29.2048	29.5404	28.3499	28.9273	29.5064			35	e4-	28
	31.8	28.8622	29.2044	29.5415	28.3461	28.9283	29.5066			35	e4-	28
	31.9	28.8596	29.2038	29.5422	28.348	28.9283	29.5066			35	e4-	28
	32	28.8568	29.2027	29.5425	28.3498	28.9286	29.509			36	e4-	28
	32.1	28.8536	29.2015	29.5427	28.3444	28.9284	29.5114			36	e4-	28
	32.2	28.8518	29.2002	29.5428	28.3436	28.9285	29.5118			38	e4-	28
	32.3	28.8491	29.1986	29.5427	28.3404	28.9305	29.513			38	e4-	28
	32.4	28.8467	29.1973	29.5426	28.3378	28.9307	29.5137			40	e4-	28
	32.5	28.8465	29.1956	29.5423	28.3373	28.9308	29.5142			42	e4-	28
	32.6	28.8463	29.1942	29.5407	28.3349	28.9314	29.5146			43	e4-	28
	32.7	28.8438	29.1929	29.539	28.3342	28.9313	29.5149			43	e4-	28
	32.8	28.8403	29.1916	29.5391	28.3343	28.9308	29.5151			45	e4-	28
	32.9	28.8368	29.1905	29.5386	28.3344	28.9314	29.5151			46	e4-	28
	33	28.8332	29.1886	29.5371	28.3344	28.9305	29.5167			48	e4-	28
	33.1	28.8296	29.187	29.5355	28.3337	28.9304	29.5206			50	e4-	28
	33.2	28.826	29.1856	29.5339	28.3329	28.9295	29.5242			50	e4-	28
	33.3	28.8225	29.1834	29.5321	28.3321	28.9292	29.5255			50	e4-	28
	33.4	28.8205	29.1817	29.5306	28.3318	28.9295	29.5246			51	e4-	28
	33.5	28.8184	29.1792	29.5292	28.3321	28.9295	29.5237			52	e4-	28
	33.6	28.8163	29.177	29.5277	28.3313	28.9293	29.5222			69	e4-	28
	33.7	28.8142	29.1748	29.5261	28.3284	28.929	29.5193			18	e4-	29
	33.8	28.812	29.1723	29.5243	28.3274	28.9283	29.5164			18	e4-	29
	33.9	28.8097	29.1699	29.523	28.324	28.9276	29.5134			19	e4-	29
	34	28.8075	29.1676	29.5204	28.3233	28.9266	29.5117			19	e4-	29
	34.1	28.8034	29.165	29.5185	28.3201	28.9259	29.5118			19	e4-	29
	34.2	28.8005	29.1624	29.5164	28.32	28.9253	29.5117			19	e4-	29
	34.3	28.7985	29.1592	29.5142	28.3207	28.9241	29.5116			19	e4-	29
	34.4	28.7964	29.1563	29.5118	28.3204	28.9233	29.5114			19	e4-	29
	34.5	28.7943	29.1535	29.5094	28.3189	28.9224	29.511			20	e4-	29
	34.6	28.7921	29.1502	29.5069	28.3175	28.9212	29.5106			20	e4-	29
	34.7	28.7898	29.1475	29.5042	28.3161	28.9203	29.51			21	e4-	29
	34.8	28.7875	29.1445	29.5031	28.3148	28.9198	29.5094			22	e4-	29
	34.9	28.7852	29.1413	29.5008	28.3136	28.9189	29.5086			22	e4-	29
	35	28.7825	29.1379	29.4975	28.3115	28.9173	29.5077			22	e4-	29
	35.1	28.7798	29.1351	29.4941	28.3099	28.9162	29.5068			22	e4-	29
	35.2	28.777	29.1318	29.4905	28.3083	28.9147	29.5059			22	e4-	29
	35.3	28.7742	29.1284	29.4869	28.3066	28.9128	29.5049			22	e4-	29
	35.4	28.7707	29.1251	29.4838	28.3065	28.9116	29.5038			23	e4-	29
	35.5	28.7672	29.1214	29.481	28.3064	28.9098	29.5018			23	e4-	29
	35.6	28.7629	29.1177	29.4781	28.3063	28.9078	29.5004			23	e4-	29
	35.7	28.7599	29.1146	29.475	28.3062	28.9055	29.4988			24	e4-	29
	35.8	28.7558	29.1107	29.4707	28.3048	28.9037	29.4971			25	e4-	29
	35.9	28.7512	29.1065	29.4679	28.3021	28.9022	29.4953			26	e4-	29
	36	28.7467	29.1032	29.4651	28.2993	28.9008	29.4935			26	e4-	29
	36.1	28.742	29.0993	29.4616	28.2966	28.8984	29.4929			26	e4-	29
	36.2	28.7374	29.0952	29.4579	28.2939	28.8968	29.4909			26	e4-	29
	36.3	28.7328	29.0912	29.4542	28.2912	28.8945	29.489			27	e4-	29
	36.4	28.7281	29.0871	29.4503	28.2885	28.8924	29.4866			27	e4-	29
	36.5	28.7235	29.083	29.4463	28.2858	28.8909	29.4843			27	e4-	29
	36.6	28.7188	29.0787	29.4422	28.283	28.8883	29.4819			27	e4-	29
	36.7	28.7141	29.0745	29.438	28.2788	28.8866	29.4794			28	e4-	29
	36.8	28.7099	29.0703	29.4336	28.2764	28.884	29.4766			28	e4-	29
	36.9	28.706	29.0657	29.4292	28.2737	28.8811	29.4724			30	e4-	29
	37	28.7013	29.0611	29.4247	28.2722	28.8786	29.4696			30	e4-	29
	37.1	28.6966	29.0564	29.4187	28.2689	28.8769	29.4683			30	e4-	29
	37.2	28.692	29.0518	29.4143	28.2664	28.8739	29.4653			30	e4-	29
	37.3	28.6882	29.0465	29.4089	28.2639	28.8713	29.4622			32	e4-	29
	37.4	28.6836	29.0417	29.4034	28.2613	28.8688	29.4598			32	e4-	29
	37.5	28.6786	29.0371	29.398	28.2586	28.8663	29.4587			32	e4-	29
	37.6	28.6736	29.0324	29.3935	28.2556	28.864	29.4581			32	e4-	29
	37.7	28.6685	29.0271	29.3888	28.2522	28.8607	29.4558			34	e4-	29
	37.8	28.6634	29.0218	29.3841	28.2493	28.8572	29.4515			34	e4-	29
	37.9	28.6583	29.0167	29.3789	28.2462	28.8545	29.4458			34	e4-	29
	38	28.6531	29.012	29.3733	28.2429	28.852	29.4446			34	e4-	29
	38.1	28.6479	29.0068	29.3676	28.2397	28.8485	29.4438			35	e4-	29
	38.2	28.6429	29.0017	29.3623	28.2364	28.8456	29.4433			35	e4-	29
	38.3	28.6378	28.9961	29.3559	28.2331	28.8427	29.442			36	e4-	29
	38.4	28.6328	28.9908	29.35	28.2295	28.8397	29.4394			36	e4-	29
	38.5	28.6277	28.9854	29.3457	28.2237	28.8358	29.4366			37	e4-	29
	38.6	28.6226	28.9795	29.3384	28.2187	28.8322	29.4337			37	e4-	29
	38.7	28.6174	28.9741	29.3331	28.2151	28.8291	29.4319			37	e4-	29
	38.8	28.6123	28.9684	29.3281	28.2125	28.8262	29.4302			37	e4-	29
	38.9	28.6065	28.963	29.3225	28.2108	28.8225	29.4284			37	e4-	29
	39	28.6005	28.9573	29.3162	28.2084	28.8182	29.4265			37	e4-	29
	39.1	28.5945	28.9513	29.3111	28.2047	28.814	29.4244			37	e4-	29
	39.2	28.5886	28.9456	29.3059	28.201	28.8106	29.4212			38	e4-	29
	39.3	28.583	28.9397	29.3007	28.1985	28.8071	29.4161			38	e4-	29
	39.4	28.5772	28.934	29.2954	28.1963	28.803	29.4109			39	e4-	29
	39.5	28.5711	28.9281	29.2896	28.1951	28.8004	29.4056			39	e4-	29
	39.6	28.565	28.9222	29.2834	28.1923	28.7972	29.4001			39	e4-	29
	39.7	28.5588	28.9158	29.2772	28.1881	28.793	29.3946			40	e4-	29
	39.8	28.5519	28.9095	29.2709	28.1807	28.7898	29.3891			40	e4-	29
	39.9	28.5448	28.9034	29.2645	28.1764	28.7864	29.3846			41	e4-	29
	40	28.5384	28.8972	29.2581	28.1731	28.7824	29.38			41	e4-	29
	40.1	28.532	28.8913	29.2513	28.1688	28.7779	29.3744			42	e4-	29
	40.2	28.5256	28.8851	29.2442	28.1649	28.7735	29.3679			42	e4-	29
	40.3	28.5191	28.8783	29.2381	28.1611	28.7691	29.3613			42	e4-	29
	40.4	28.5126	28.872	29.2315	28.1593	28.7656	29.3547			43	e4-	29
	40.5	28.5061	28.8656	29.2238	28.1579	28.7623	29.348			43	e4-	29
	40.6	28.5008	28.8587	29.2149	28.1565	28.7589	29.3439			43	e4-	29
	40.7	28.4944	28.8519	29.2074	28.1539	28.7539	29.3373			44	e4-	29
	40.8	28.4874	28.8456	29.1998	28.1504	28.7492	29.3333			45	e4-	29
	40.9	28.4808	28.8388	29.1921	28.147	28.7454	29.3297			46	e4-	29
	41	28.4738	28.8318	29.1843	28.1436	28.7411	29.3262			47	e4-	29
	41.1	28.4681	28.8253	29.1782	28.1405	28.7371	29.3218			47	e4-	29
	41.2	28.4622	28.8184	29.1721	28.1368	28.7323	29.3152			47	e4-	29
	41.3	28.4555	28.8116	29.1635	28.1348	28.7277	29.3105			48	e4-	29
	41.4	28.4487	28.8043	29.1547	28.1314	28.7223	29.3069			49	e4-	29
	41.5	28.4426	28.7972	29.1476	28.1276	28.7172	29.3032			50	e4-	29
	41.6	28.4352	28.7899	29.1415	28.1237	28.7124	29.2996			50	e4-	29
	41.7	28.4283	28.7824	29.1354	28.1202	28.7081	29.2958			51	e4-	29
	41.8	28.4214	28.7751	29.1269	28.117	28.7028	29.2885			51	e4-	29
	41.9	28.4145	28.7673	29.1166	28.115	28.6988	29.2805			52	e4-	29
	42	28.4076	28.7602	29.1062	28.1103	28.694	29.2769			53	e4-	29
	42.1	28.4006	28.7524	29.0994	28.1071	28.6893	29.274			53	e4-	29
	42.2	28.3943	28.7452	29.0931	28.1039	28.6849	29.2712			53	e4-	29
	42.3	28.3888	28.738	29.0869	28.1007	28.6803	29.2682			53	e4-	29
	42.4	28.3806	28.7303	29.0806	28.0975	28.6754	29.2653			54	e4-	29
	42.5	28.3724	28.7228	29.0742	28.0943	28.6705	29.2586			54	e4-	29
	42.6	28.3668	28.7151	29.0656	28.089	28.6655	29.2515			55	e4-	29
	42.7	28.3587	28.7076	29.0559	28.0824	28.6607	29.2483			55	e4-	29
	42.8	28.351	28.6996	29.0462	28.0783	28.6557	29.2452			57	e4-	29
	42.9	28.3437	28.6924	29.0363	28.0729	28.6509	29.242			57	e4-	29
	43	28.3348	28.6845	29.0264	28.0675	28.6459	29.2371			58	e4-	29
	43.1	28.3259	28.6765	29.0183	28.0621	28.6405	29.2303			59	e4-	29
	43.2	28.3186	28.6685	29.0122	28.0581	28.6357	29.2235			59	e4-	29
	43.3	28.3113	28.6611	29.006	28.0548	28.6309	29.2166			62	e4-	29
	43.4	28.304	28.6534	28.9985	28.0514	28.6256	29.2097			63	e4-	29
	43.5	28.2974	28.6448	28.9898	28.0481	28.6203	29.2027			63	e4-	29
	43.6	28.291	28.6372	28.9815	28.0422	28.6144	29.1956			18	e4-	30
	43.7	28.2835	28.6288	28.974	28.0407	28.609	29.19			18	e4-	30
	43.8	28.2749	28.6209	28.9664	28.0376	28.6036	29.1869			18	e4-	30
	43.9	28.2669	28.6129	28.9579	28.0322	28.5985	29.1782			18	e4-	30
	44	28.2591	28.6047	28.951	28.0301	28.5941	29.1676			19	e4-	30
	44.1	28.2505	28.5965	28.9435	28.0242	28.5883	29.1596			19	e4-	30
	44.2	28.2419	28.5881	28.9358	28.0205	28.5838	29.1528			19	e4-	30
	44.3	28.2328	28.5799	28.9276	28.017	28.5789	29.1485			19	e4-	30
	44.4	28.2233	28.572	28.9195	28.0118	28.5734	29.1442			19	e4-	30
	44.5	28.2158	28.5638	28.9118	28.0021	28.5691	29.1399			19	e4-	30
	44.6	28.2089	28.5556	28.9042	27.9954	28.5633	29.1356			19	e4-	30
	44.7	28.2025	28.5474	28.8964	27.9907	28.5576	29.1312			19	e4-	30
	44.8	28.193	28.5386	28.8884	27.9861	28.5515	29.127			19	e4-	30
	44.9	28.1834	28.5306	28.8805	27.9815	28.5468	29.1243			19	e4-	30
	45	28.1737	28.5223	28.8733	27.9768	28.5408	29.1216			19	e4-	30
	45.1	28.1653	28.5134	28.8655	27.9686	28.5343	29.1189			19	e4-	30
	45.2	28.1566	28.5054	28.8577	27.962	28.5294	29.1148			19	e4-	30
	45.3	28.1469	28.4972	28.8499	27.9565	28.5248	29.1094			20	e4-	30
	45.4	28.1389	28.4888	28.842	27.9505	28.5186	29.1064			20	e4-	30
	45.5	28.1308	28.48	28.8341	27.9412	28.5131	29.1034			20	e4-	30
	45.6	28.1227	28.4708	28.8262	27.9339	28.5081	29.1003			20	e4-	30
	45.7	28.1145	28.4629	28.8164	27.9254	28.5021	29.0973			20	e4-	30
	45.8	28.1064	28.4548	28.8062	27.9169	28.496	29.0941			20	e4-	30
	45.9	28.0983	28.4462	28.7977	27.9101	28.4912	29.089			20	e4-	30
	46	28.089	28.4371	28.7885	27.905	28.4858	29.0869			21	e4-	30
	46.1	28.0788	28.4281	28.7778	27.8998	28.4802	29.0847			21	e4-	30
	46.2	28.0691	28.4196	28.7683	27.8915	28.4737	29.0815			21	e4-	30
	46.3	28.0614	28.4108	28.7619	27.8843	28.4676	29.0782			21	e4-	30
	46.4	28.0536	28.4018	28.7521	27.8781	28.4618	29.0717			21	e4-	30
	46.5	28.0447	28.3933	28.744	27.8724	28.4558	29.0647			22	e4-	30
	46.6	28.0344	28.3847	28.7365	27.8667	28.449	29.0591			22	e4-	30
	46.7	28.0257	28.3756	28.729	27.861	28.4432	29.0555			22	e4-	30
	46.8	28.0157	28.3666	28.7203	27.8544	28.4372	29.0518			22	e4-	30
	46.9	28.0066	28.3581	28.7089	27.8375	28.4318	29.0463			22	e4-	30
	47	27.9955	28.3494	28.7022	27.8277	28.4262	29.0428			22	e4-	30
	47.1	27.9844	28.3401	28.6939	27.8219	28.4197	29.0405			22	e4-	30
	47.2	27.975	28.3309	28.6851	27.814	28.4127	29.0381			23	e4-	30
	47.3	27.9629	28.3214	28.6765	27.8025	28.407	29.036			23	e4-	30
	47.4	27.9532	28.3127	28.6698	27.794	28.4003	29.0337			23	e4-	30
	47.5	27.9438	28.3041	28.6643	27.7816	28.3945	29.028			23	e4-	30
	47.6	27.9345	28.2947	28.6588	27.7693	28.3886	29.025			23	e4-	30
	47.7	27.9231	28.2857	28.6504	27.758	28.3826	29.0232			23	e4-	30
	47.8	27.9122	28.2759	28.645	27.7489	28.3771	29.0168			23	e4-	30
	47.9	27.8994	28.2666	28.6375	27.7422	28.3711	29.0107			23	e4-	30
	48	27.8894	28.2573	28.6295	27.7369	28.3651	29.0064			23	e4-	30
	48.1	27.8797	28.2479	28.6208	27.7273	28.3593	29.0018			24	e4-	30
	48.2	27.8698	28.2389	28.6128	27.7173	28.3526	28.9961			24	e4-	30
	48.3	27.8586	28.2303	28.6061	27.7073	28.3468	28.9944			24	e4-	30
	48.4	27.8461	28.2213	28.5986	27.6994	28.3419	28.9906			24	e4-	30
	48.5	27.8337	28.2123	28.5914	27.6895	28.3354	28.9887			24	e4-	30
	48.6	27.8224	28.2031	28.5839	27.6829	28.3292	28.9831			24	e4-	30
	48.7	27.8128	28.1941	28.5747	27.6762	28.3232	28.9815			24	e4-	30
	48.8	27.8033	28.1851	28.5668	27.668	28.3165	28.98			24	e4-	30
	48.9	27.7937	28.176	28.5589	27.6562	28.3104	28.9784			24	e4-	30
	49	27.7827	28.1666	28.5516	27.6471	28.3052	28.9769			24	e4-	30
	49.1	27.7709	28.1575	28.5447	27.636	28.2979	28.9753			24	e4-	30
	49.2	27.7591	28.1479	28.5378	27.6249	28.2915	28.9737			25	e4-	30
	49.3	27.7472	28.1384	28.531	27.6137	28.2854	28.9721			25	e4-	30
	49.4	27.7364	28.1286	28.5241	27.6019	28.2785	28.9686			25	e4-	30
	49.5	27.7266	28.12	28.5189	27.5917	28.2719	28.964			25	e4-	30
	49.6	27.7167	28.1108	28.5116	27.5825	28.2649	28.9602			25	e4-	30
	49.7	27.704	28.1014	28.5034	27.5732	28.258	28.9564			25	e4-	30
	49.8	27.6918	28.0925	28.4965	27.5637	28.2507	28.9525			26	e4-	30
	49.9	27.6786	28.0831	28.4895	27.5506	28.2447	28.9502			26	e4-	30
	50	27.6659	28.0735	28.4826	27.5384	28.2382	28.9477			26	e4-	30
	50.1	27.6532	28.0643	28.4758	27.5319	28.2319	28.9471			26	e4-	30
	50.2	27.6404	28.0549	28.469	27.5254	28.2254	28.943			27	e4-	30
	50.3	27.6288	28.0455	28.4622	27.5132	28.2186	28.9381			27	e4-	30
	50.4	27.6184	28.0355	28.4551	27.5002	28.2129	28.9335			27	e4-	30
	50.5	27.6072	28.0258	28.4478	27.4872	28.2074	28.9343			27	e4-	30
	50.6	27.5959	28.0159	28.4396	27.4742	28.2004	28.9352			27	e4-	30
	50.7	27.5851	28.0062	28.4306	27.4623	28.1946	28.936			27	e4-	30
	50.8	27.5726	27.9966	28.4232	27.4519	28.1873	28.9368			27	e4-	30
	50.9	27.5598	27.9872	28.4192	27.4416	28.1806	28.9376			27	e4-	30
	51	27.5488	27.9775	28.4106	27.4319	28.1743	28.9384			28	e4-	30
	51.1	27.5369	27.9687	28.4017	27.4226	28.1683	28.9392			28	e4-	30
	51.2	27.5247	27.9596	28.3935	27.4134	28.1621	28.94			28	e4-	30
	51.3	27.5109	27.9493	28.3861	27.4041	28.1564	28.9376			28	e4-	30
	51.4	27.4974	27.9394	28.3787	27.3912	28.1495	28.9374			28	e4-	30
	51.5	27.4845	27.93	28.3713	27.3795	28.1433	28.9357			28	e4-	30
	51.6	27.4716	27.9204	28.3643	27.3691	28.1358	28.934			29	e4-	30
	51.7	27.4587	27.9115	28.3602	27.3588	28.129	28.9321			29	e4-	30
	51.8	27.4459	27.9023	28.3561	27.346	28.1227	28.9297			29	e4-	30
	51.9	27.433	27.8927	28.3497	27.3317	28.1169	28.9273			29	e4-	30
	52	27.4201	27.8835	28.3427	27.3174	28.11	28.9249			29	e4-	30
	52.1	27.4072	27.8744	28.3356	27.303	28.1031	28.9225			29	e4-	30
	52.2	27.3948	27.8649	28.3277	27.2887	28.0973	28.9201			29	e4-	30
	52.3	27.383	27.8554	28.3189	27.2755	28.0912	28.9181			30	e4-	30
	52.4	27.3707	27.8461	28.3129	27.2641	28.0859	28.9167			31	e4-	30
	52.5	27.3573	27.837	28.3069	27.2528	28.0795	28.9154			31	e4-	30
	52.6	27.3439	27.828	28.2988	27.2394	28.0731	28.9141			31	e4-	30
	52.7	27.332	27.8183	28.2915	27.2259	28.0664	28.9127			31	e4-	30
	52.8	27.3207	27.8091	28.2854	27.2124	28.061	28.9124			31	e4-	30
	52.9	27.3093	27.7992	28.2772	27.2008	28.0549	28.9105			31	e4-	30
	53	27.298	27.7899	28.2689	27.1905	28.0484	28.9087			31	e4-	30
	53.1	27.2867	27.7807	28.2607	27.1802	28.0423	28.9073			31	e4-	30
	53.2	27.2753	27.772	28.2525	27.1699	28.036	28.906			31	e4-	30
	53.3	27.264	27.7624	28.2468	27.1597	28.0298	28.9046			31	e4-	30
	53.4	27.2526	27.7533	28.2413	27.1494	28.0224	28.9034			31	e4-	30
	53.5	27.2413	27.7442	28.2357	27.1391	28.0163	28.9018			32	e4-	30
	53.6	27.23	27.7344	28.2302	27.1281	28.0097	28.9006			32	e4-	30
	53.7	27.2183	27.725	28.2233	27.1155	28.0037	28.8993			32	e4-	30
	53.8	27.2054	27.7151	28.2185	27.1017	27.9976	28.8981			33	e4-	30
	53.9	27.1922	27.7058	28.2122	27.0911	27.9917	28.8985			33	e4-	30
	54	27.1791	27.6961	28.2055	27.0805	27.9851	28.8989			33	e4-	30
	54.1	27.1659	27.6869	28.2003	27.0699	27.9792	28.8992			33	e4-	30
	54.2	27.1527	27.6775	28.1948	27.0593	27.9736	28.8991			33	e4-	30
	54.3	27.1396	27.6681	28.1879	27.0487	27.9668	28.8995			33	e4-	30
	54.4	27.1264	27.6583	28.1824	27.0374	27.961	28.8977			34	e4-	30
	54.5	27.1139	27.6487	28.1771	27.026	27.9551	28.8964			34	e4-	30
	54.6	27.1022	27.6393	28.1717	27.0147	27.9489	28.8935			34	e4-	30
	54.7	27.0891	27.6302	28.1663	27.0033	27.9426	28.8959			34	e4-	30
	54.8	27.0757	27.6212	28.1609	26.992	27.9359	28.8957			34	e4-	30
	54.9	27.0625	27.6117	28.1556	26.9807	27.9288	28.8942			34	e4-	30
	55	27.0506	27.6018	28.1501	26.9675	27.9216	28.8927			34	e4-	30
	55.1	27.0387	27.5924	28.1418	26.9538	27.9156	28.8911			34	e4-	30
	55.2	27.0268	27.583	28.1335	26.9401	27.9087	28.8896			34	e4-	30
	55.3	27.0149	27.5732	28.1252	26.9264	27.9017	28.888			35	e4-	30
	55.4	27.0026	27.5635	28.1169	26.9127	27.8951	28.8865			35	e4-	30
	55.5	26.9885	27.5541	28.1102	26.899	27.888	28.885			35	e4-	30
	55.6	26.9744	27.5448	28.1046	26.8853	27.8817	28.8854			35	e4-	30
	55.7	26.9618	27.5354	28.0989	26.8716	27.875	28.8885			36	e4-	30
	55.8	26.9473	27.5255	28.0933	26.8579	27.8684	28.887			36	e4-	30
	55.9	26.9321	27.5162	28.0876	26.8492	27.8623	28.8879			36	e4-	30
	56	26.9179	27.5069	28.082	26.8405	27.8555	28.8888			36	e4-	30
	56.1	26.9038	27.4966	28.0763	26.8319	27.8495	28.8896			36	e4-	30
	56.2	26.8897	27.4867	28.0707	26.8207	27.8425	28.8905			36	e4-	30
	56.3	26.8761	27.4768	28.065	26.8063	27.8358	28.8914			37	e4-	30
	56.4	26.8629	27.4668	28.0594	26.7919	27.8297	28.8922			37	e4-	30
	56.5	26.8498	27.457	28.0537	26.7775	27.8228	28.8931			37	e4-	30
	56.6	26.8366	27.4475	28.0481	26.763	27.817	28.894			38	e4-	30
	56.7	26.8234	27.4385	28.0424	26.7486	27.8107	28.8948			38	e4-	30
	56.8	26.8102	27.4293	28.0367	26.7342	27.8051	28.8957			38	e4-	30
	56.9	26.7971	27.42	28.0311	26.7199	27.799	28.8966			38	e4-	30
	57	26.7839	27.4105	28.0254	26.7094	27.7921	28.8975			38	e4-	30
	57.1	26.7707	27.4012	28.0198	26.6989	27.7856	28.8983			38	e4-	30
	57.2	26.7576	27.392	28.0141	26.6877	27.7796	28.8991			38	e4-	30
	57.3	26.7444	27.3828	28.0085	26.6734	27.7738	28.8989			38	e4-	30
	57.4	26.7312	27.3735	28.0041	26.6588	27.7677	28.8988			38	e4-	30
	57.5	26.718	27.3636	28	26.6437	27.7618	28.8987			38	e4-	30
	57.6	26.7049	27.3542	27.9958	26.6287	27.7553	28.8986			39	e4-	30
	57.7	26.6917	27.3447	27.9914	26.6136	27.7488	28.8986			39	e4-	30
	57.8	26.6771	27.3357	27.9846	26.5958	27.7431	28.9004			39	e4-	30
	57.9	26.6623	27.3258	27.9806	26.5776	27.7365	28.9021			39	e4-	30
	58	26.6475	27.317	27.9766	26.5651	27.7313	28.9039			39	e4-	30
	58.1	26.6346	27.3081	27.9726	26.5531	27.7254	28.9057			39	e4-	30
	58.2	26.6218	27.2983	27.968	26.541	27.7193	28.9075			39	e4-	30
	58.3	26.6089	27.2886	27.9621	26.5289	27.7129	28.9088			39	e4-	30
	58.4	26.596	27.2792	27.9561	26.5158	27.7062	28.9097			40	e4-	30
	58.5	26.5831	27.2696	27.9502	26.5015	27.6992	28.9106			40	e4-	30
	58.6	26.5703	27.2598	27.9442	26.4898	27.6926	28.9114			40	e4-	30
	58.7	26.5574	27.2502	27.9383	26.4794	27.6862	28.9123			40	e4-	30
	58.8	26.544	27.2408	27.9313	26.4685	27.6799	28.9132			41	e4-	30
	58.9	26.5303	27.2313	27.924	26.4564	27.6733	28.9113			41	e4-	30
	59	26.5174	27.2218	27.9166	26.4444	27.6674	28.9077			41	e4-	30
	59.1	26.5045	27.2125	27.9092	26.4323	27.6619	28.9041			41	e4-	30
	59.2	26.4917	27.2026	27.9018	26.4202	27.6569	28.9005			42	e4-	30
	59.3	26.4788	27.1935	27.8954	26.4081	27.6505	28.9018			42	e4-	30
	59.4	26.4659	27.1836	27.8897	26.3961	27.6442	28.9044			42	e4-	30
	59.5	26.453	27.1744	27.8841	26.384	27.6383	28.9071			42	e4-	30
	59.6	26.4402	27.1648	27.8784	26.3719	27.6314	28.9098			43	e4-	30
	59.7	26.4273	27.1551	27.8728	26.3599	27.6247	28.9125			43	e4-	30
	59.8	26.4144	27.1455	27.8684	26.3478	27.6183	28.9135			44	e4-	30
	59.9	26.4016	27.1357	27.8639	26.3357	27.6115	28.9132			44	e4-	30
	60	26.388	27.1263	27.8595	26.3236	27.6049	28.9128			44	e4-	30
	60.1	26.3746	27.1166	27.855	26.3114	27.5982	28.9125			44	e4-	30
	60.2	26.3609	27.1068	27.8491	26.2975	27.5927	28.9154			45	e4-	30
	60.3	26.3471	27.098	27.8432	26.2837	27.5863	28.9198			45	e4-	30
	60.4	26.3333	27.0888	27.8372	26.2699	27.5807	28.9229			45	e4-	30
	60.5	26.3194	27.0796	27.8313	26.2561	27.5743	28.9233			46	e4-	30
	60.6	26.3058	27.07	27.8253	26.245	27.5679	28.9236			46	e4-	30
	60.7	26.2929	27.0597	27.8194	26.2329	27.5609	28.924			46	e4-	30
	60.8	26.2789	27.0498	27.8135	26.2184	27.5541	28.9244			47	e4-	30
	60.9	26.2645	27.0407	27.8075	26.2039	27.5489	28.9248			47	e4-	30
	61	26.2503	27.032	27.8016	26.1894	27.5421	28.9251			49	e4-	30
	61.1	26.2365	27.0221	27.7956	26.1763	27.5352	28.9255			50	e4-	30
	61.2	26.2227	27.0132	27.7897	26.1641	27.5291	28.9259			51	e4-	30
	61.3	26.2088	27.0036	27.7837	26.1519	27.5226	28.9263			52	e4-	30
	61.4	26.195	26.9935	27.7778	26.1363	27.5161	28.9276			53	e4-	30
	61.5	26.1812	26.9849	27.7718	26.1207	27.51	28.9302			54	e4-	30
	61.6	26.1673	26.9756	27.7659	26.1051	27.504	28.9327			54	e4-	30
	61.7	26.1534	26.9666	27.7599	26.0903	27.4982	28.9352			54	e4-	30
	61.8	26.1394	26.9567	27.7541	26.0765	27.4922	28.9378			56	e4-	30
	61.9	26.1255	26.9472	27.7484	26.0627	27.4859	28.9402			56	e4-	30
	62	26.1115	26.938	27.7428	26.0489	27.4794	28.9411			57	e4-	30
	62.1	26.0976	26.9287	27.7371	26.035	27.4737	28.942			57	e4-	30
	62.2	26.0842	26.9202	27.7314	26.0212	27.4676	28.9429			58	e4-	30
	62.3	26.0706	26.9116	27.7258	26.0074	27.4608	28.9438			60	e4-	30
	62.4	26.0571	26.9018	27.7201	25.9936	27.4544	28.9446			60	e4-	30
	62.5	26.0444	26.8926	27.7145	25.9798	27.448	28.9455			61	e4-	30
	62.6	26.0317	26.8832	27.7088	25.9659	27.4421	28.9464			27	e4+	23
	62.7	26.019	26.8734	27.7032	25.9521	27.4352	28.9473			30	e4+	25
	62.8	26.0063	26.864	27.6975	25.9383	27.4292	28.9482			28	e4+	26
	62.9	25.9936	26.8547	27.6919	25.9245	27.4229	28.949			38	e4+	27
	63	25.9809	26.8453	27.6862	25.9107	27.4169	28.9499			40	e4+	28
	63.1	25.9683	26.8362	27.6806	25.8968	27.4107	28.9508			45	e4+	28
	63.2	25.9556	26.8267	27.6756	25.883	27.4041	28.9517			24	e4+	29
	63.3	25.9429	26.8168	27.6705	25.8692	27.3981	28.9526			29	e4+	29
	63.4	25.9293	26.8069	27.6655	25.8554	27.3922	28.9535			39	e4+	29
	63.5	25.9151	26.7975	27.6605	25.8416	27.3856	28.9543			26	e4+	30
	63.6	25.901	26.7879	27.6555	25.8277	27.3791	28.9552			31	e4+	30
	63.7	25.8869	26.7786	27.6505	25.8139	27.3726	28.9561			36	e4+	30
	63.8	25.8727	26.7693	27.6454	25.8001	27.3664	28.957			44	e4+	30
	63.9	25.8586	26.76	27.6405	25.7863	27.3601	28.9579			45	e4+	30
	64	25.8445	26.7504	27.6356	25.7725	27.3543	28.9587			49	e4+	30
	64.1	25.8303	26.7407	27.6308	25.7586	27.3476	28.9596			55	e4+	30
	64.2	25.8162	26.7314	27.6259	25.7448	27.3422	28.9605			27	e4+	17
	64.3	25.8021	26.7224	27.621	25.731	27.3352	28.9614			63	e4+	18
	64.4	25.7879	26.7133	27.6162	25.7172	27.3286	28.9623			42	e4+	22
	64.5	25.7738	26.7045	27.6113	25.7034	27.322	28.9631			38	e4+	24
	64.6	25.7596	26.6953	27.6064	25.6895	27.3151	28.964			18	e4+	25
	64.7	25.746	26.6862	27.6015	25.6757	27.3083	28.9649			41	e4+	25
	64.8	25.7326	26.6767	27.5967	25.6619	27.3026	28.9658			43	e4+	25
	64.9	25.7191	26.6674	27.5918	25.6481	27.2967	28.9667			45	e4+	25
	65	25.7057	26.6582	27.5869	25.6343	27.2898	28.9676			58	e4+	25
	65.1	25.6923	26.6486	27.582	25.6204	27.284	28.9684			75	e4+	25
	65.2	25.6788	26.6389	27.5772	25.6066	27.2771	28.9693			24	e4+	26
	65.3	25.6654	26.6297	27.5723	25.5928	27.2711	28.9703			19	e4+	27
	65.4	25.652	26.6206	27.567	25.579	27.2647	28.9722			22	e4+	27
	65.5	25.6385	26.6111	27.5617	25.5652	27.2577	28.9741			33	e4+	27
	65.6	25.6251	26.602	27.5568	25.5513	27.2515	28.976			39	e4+	27
	65.7	25.6117	26.5929	27.552	25.5375	27.2448	28.9779			44	e4+	27
	65.8	25.5982	26.5833	27.5471	25.5237	27.2389	28.9798			46	e4+	27
	65.9	25.5848	26.5738	27.5423	25.5099	27.2323	28.9816			47	e4+	27
	66	25.5714	26.5644	27.5374	25.4961	27.2256	28.9835			48	e4+	27
	66.1	25.5579	26.5551	27.5326	25.4822	27.2195	28.9854			55	e4+	27
	66.2	25.5445	26.5455	27.5277	25.4684	27.2131	28.9873			21	e4+	28
	66.3	25.5311	26.5357	27.5229	25.4546	27.207	28.9892			23	e4+	28
	66.4	25.5176	26.5255	27.5181	25.4408	27.2009	28.9911			24	e4+	28
	66.5	25.5042	26.5156	27.5132	25.427	27.1947	28.9929			27	e4+	28
	66.6	25.4908	26.5061	27.5084	25.4132	27.1884	28.9948			28	e4+	28
	66.7	25.4773	26.4969	27.5035	25.3993	27.1824	28.9967			31	e4+	28
	66.8	25.4639	26.4876	27.4987	25.3855	27.1766	28.9986			33	e4+	28
	66.9	25.4505	26.4782	27.4938	25.3717	27.1704	29.0005			45	e4+	28
	67	25.437	26.4688	27.489	25.3579	27.1635	29.0024			46	e4+	28
	67.1	25.4236	26.4599	27.4841	25.3441	27.1569	29.0042			49	e4+	28
	67.2	25.4102	26.4504	27.4793	25.3303	27.1512	29.0061			52	e4+	28
	67.3	25.3967	26.4406	27.4743	25.3165	27.1445	29.008			57	e4+	28
	67.4	25.3833	26.431	27.4687	25.3026	27.1382	29.0099			18	e4+	29
	67.5	25.3699	26.4215	27.4632	25.2888	27.1317	29.0118			19	e4+	29
	67.6	25.3564	26.412	27.4577	25.275	27.1256	29.0136			20	e4+	29
	67.7	25.343	26.4021	27.4522	25.2603	27.119	29.0155			20	e4+	29
	67.8	25.3296	26.3925	27.4467	25.2452	27.1129	29.0174			21	e4+	29
	67.9	25.3161	26.3828	27.4412	25.2302	27.107	29.0193			23	e4+	29
	68	25.3027	26.3732	27.4356	25.2151	27.1017	29.0212			23	e4+	29
	68.1	25.2893	26.3637	27.4294	25.2	27.0953	29.023			23	e4+	29
	68.2	25.2758	26.3542	27.4244	25.185	27.0895	29.0249			24	e4+	29
	68.3	25.2624	26.3447	27.4191	25.1699	27.0842	29.0268			26	e4+	29
	68.4	25.249	26.3351	27.4136	25.1549	27.078	29.0287			26	e4+	29
	68.5	25.2355	26.3258	27.4081	25.1398	27.0715	29.0316			27	e4+	29
	68.6	25.2216	26.3166	27.4025	25.1247	27.0656	29.0345			29	e4+	29
	68.7	25.2076	26.3077	27.397	25.1097	27.0587	29.0374			34	e4+	29
	68.8	25.1935	26.2983	27.3915	25.0946	27.0512	29.0403			35	e4+	29
	68.9	25.1794	26.2886	27.386	25.0801	27.0445	29.0432			36	e4+	29
	69	25.1654	26.279	27.3805	25.067	27.0379	29.0461			38	e4+	29
	69.1	25.1513	26.2696	27.375	25.0539	27.0316	29.049			39	e4+	29
	69.2	25.1373	26.2602	27.3694	25.0408	27.0251	29.0519			39	e4+	29
	69.3	25.1232	26.2509	27.3643	25.0277	27.019	29.0548			40	e4+	29
	69.4	25.1091	26.2419	27.3597	25.0146	27.0125	29.0577			40	e4+	29
	69.5	25.0951	26.2325	27.355	25.0015	27.0051	29.0606			41	e4+	29
	69.6	25.081	26.2232	27.3504	24.9884	26.998	29.0635			41	e4+	29
	69.7	25.0669	26.2143	27.3457	24.9754	26.9924	29.0664			43	e4+	29
	69.8	25.0529	26.2052	27.3411	24.9623	26.9867	29.0693			43	e4+	29
	69.9	25.0388	26.1959	27.3364	24.9492	26.9803	29.0722			46	e4+	29
	70	25.0248	26.1869	27.3318	24.9361	26.9747	29.0751			49	e4+	29
	70.1	25.0107	26.1774	27.3272	24.923	26.9692	29.078			50	e4+	29
	70.2	24.9966	26.1679	27.3225	24.9099	26.9638	29.0809			50	e4+	29
	70.3	24.9826	26.1584	27.3179	24.8968	26.9569	29.0838			18	e4+	30
	70.4	24.9685	26.1484	27.3132	24.8838	26.951	29.0867			18	e4+	30
	70.5	24.9544	26.1391	27.3086	24.8707	26.9453	29.0896			19	e4+	30
	70.6	24.9404	26.13	27.3039	24.8576	26.9393	29.0925			20	e4+	30
	70.7	24.9263	26.1206	27.2984	24.8445	26.9334	29.0954			20	e4+	30
	70.8	24.9123	26.1113	27.2922	24.8314	26.9271	29.0983			20	e4+	30
	70.9	24.8982	26.1017	27.2861	24.8183	26.9212	29.0999			21	e4+	30
	71	24.8841	26.0916	27.28	24.8052	26.9147	29.1007			21	e4+	30
	71.1	24.8701	26.0822	27.2753	24.7915	26.9083	29.1015			21	e4+	30
	71.2	24.856	26.0727	27.2706	24.7777	26.9018	29.1023			22	e4+	30
	71.3	24.8419	26.0637	27.2659	24.7639	26.8953	29.1032			23	e4+	30
	71.4	24.8279	26.054	27.2612	24.7501	26.8885	29.104			23	e4+	30
	71.5	24.8138	26.0444	27.2565	24.7363	26.8823	29.1048			24	e4+	30
	71.6	24.7998	26.0347	27.2518	24.7224	26.8756	29.1056			24	e4+	30
	71.7	24.7857	26.0253	27.2471	24.7086	26.8688	29.1064			25	e4+	30
	71.8	24.7716	26.0161	27.2424	24.6948	26.8625	29.1072			25	e4+	30
	71.9	24.7576	26.0071	27.2377	24.681	26.8563	29.108			25	e4+	30
	72	24.7442	25.9976	27.233	24.6672	26.8505	29.1088			26	e4+	30
	72.1	24.7308	25.988	27.2283	24.6534	26.8434	29.1097			28	e4+	30
	72.2	24.7174	25.9783	27.2235	24.6396	26.8364	29.1105			29	e4+	30
	72.3	24.704	25.9687	27.2185	24.6257	26.8293	29.1113			30	e4+	30
	72.4	24.6906	25.9594	27.2134	24.6119	26.8228	29.1121			30	e4+	30
	72.5	24.6772	25.9502	27.2084	24.5985	26.8162	29.1129			30	e4+	30
	72.6	24.6638	25.9406	27.2034	24.5853	26.8096	29.1137			30	e4+	30
	72.7	24.6504	25.9312	27.1981	24.572	26.8029	29.1145			30	e4+	30
	72.8	24.6363	25.9218	27.1927	24.5588	26.7961	29.1153			31	e4+	30
	72.9	24.6222	25.9122	27.1873	24.5455	26.7888	29.1162			31	e4+	30
	73	24.6081	25.9027	27.1819	24.5323	26.7822	29.117			31	e4+	30
	73.1	24.594	25.8932	27.1766	24.5191	26.7757	29.1178			32	e4+	30
	73.2	24.5799	25.8844	27.1712	24.5058	26.7693	29.1188			33	e4+	30
	73.3	24.5654	25.8751	27.1664	24.4926	26.7633	29.1207			33	e4+	30
	73.4	24.5505	25.8655	27.1619	24.4793	26.7563	29.1226			33	e4+	30
	73.5	24.5357	25.8562	27.1575	24.4661	26.749	29.1244			34	e4+	30
	73.6	24.5209	25.8468	27.1531	24.4529	26.7428	29.1263			34	e4+	30
	73.7	24.506	25.8372	27.1482	24.4396	26.7365	29.1282			36	e4+	30
	73.8	24.4912	25.8278	27.1431	24.4264	26.7302	29.1301			37	e4+	30
	73.9	24.4763	25.8186	27.1381	24.4132	26.7244	29.132			37	e4+	30
	74	24.4622	25.8085	27.1331	24.3999	26.7179	29.1338			38	e4+	30
	74.1	24.4481	25.799	27.1281	24.3867	26.7121	29.1357			38	e4+	30
	74.2	24.434	25.7895	27.1231	24.3734	26.7064	29.1376			40	e4+	30
	74.3	24.42	25.7801	27.1188	24.3602	26.6999	29.1394			40	e4+	30
	74.4	24.4059	25.7712	27.1147	24.347	26.6935	29.1403			41	e4+	30
	74.5	24.3918	25.7618	27.1106	24.3337	26.6871	29.1413			41	e4+	30
	74.6	24.3778	25.7524	27.1065	24.3205	26.6809	29.1422			41	e4+	30
	74.7	24.3637	25.7429	27.1023	24.3062	26.6745	29.1431			42	e4+	30
	74.8	24.3496	25.7334	27.0982	24.2917	26.668	29.1441			43	e4+	30
	74.9	24.3355	25.7239	27.0941	24.2771	26.662	29.145			43	e4+	30
	75	24.3215	25.7141	27.09	24.2626	26.6556	29.146			44	e4+	30
										45	e4+	30
										46	e4+	30
										47	e4+	30
										47	e4+	30
										49	e4+	30
										50	e4+	30
										52	e4+	30
										52	e4+	30
										52	e4+	30
										56	e4+	30
										59	e4+	30
										61	e4+	30
										65	e4+	30
										20	e4+	19
										43	e4+	24
										34	e4+	27
										42	e4+	27
										18	e4+	30
										23	e4+	30
										26	e4+	30
										27	e4+	30
										34	e4+	30
										43	e4+	30

## Sheet: Figure2d
age	lower	median	upper
18	-1.49864	-0.36829	0.651961
18.1	-1.49185	-0.367924	0.646344
18.2	-1.48329	-0.36744	0.640868
18.3	-1.47561	-0.366379	0.636563
18.4	-1.46654	-0.366143	0.632258
18.5	-1.45643	-0.366447	0.627953
18.6	-1.44631	-0.365165	0.623073
18.7	-1.4362	-0.364113	0.61392
18.8	-1.42608	-0.364459	0.607023
18.9	-1.41715	-0.363772	0.601406
19	-1.4104	-0.363724	0.595788
19.1	-1.40365	-0.363669	0.590171
19.2	-1.39443	-0.362673	0.584554
19.3	-1.38496	-0.361641	0.578937
19.4	-1.37548	-0.361209	0.573319
19.5	-1.36601	-0.361331	0.565843
19.6	-1.35669	-0.360613	0.556909
19.7	-1.34708	-0.360462	0.556454
19.8	-1.3376	-0.35972	0.55085
19.9	-1.32789	-0.359888	0.545233
20	-1.31663	-0.360509	0.539616
20.1	-1.30661	-0.359902	0.533998
20.2	-1.2966	-0.35952	0.528382
20.3	-1.28658	-0.35992	0.522759
20.4	-1.27657	-0.359978	0.515783
20.5	-1.26654	-0.360554	0.507465
20.6	-1.2551	-0.360403	0.49915
20.7	-1.24652	-0.360172	0.49653
20.8	-1.23652	-0.358523	0.490299
20.9	-1.22653	-0.358033	0.481914
21	-1.21652	-0.357529	0.473535
21.1	-1.20865	-0.357743	0.466976
21.2	-1.19789	-0.357333	0.464174
21.3	-1.18703	-0.356239	0.45651
21.4	-1.17862	-0.3558	0.448818
21.5	-1.17412	-0.354752	0.441746
21.6	-1.16752	-0.356138	0.437984
21.7	-1.16384	-0.355275	0.432526
21.8	-1.15777	-0.355354	0.427073
21.9	-1.15207	-0.355836	0.421626
22	-1.14419	-0.356146	0.416157
22.1	-1.13633	-0.355297	0.411428
22.2	-1.12843	-0.353963	0.40524
22.3	-1.11887	-0.353453	0.399815
22.4	-1.10928	-0.352636	0.394847
22.5	-1.10246	-0.351152	0.396655
22.6	-1.09564	-0.35015	0.392305
22.7	-1.08882	-0.349647	0.386664
22.8	-1.08251	-0.349038	0.381035
22.9	-1.0827	-0.348411	0.375419
23	-1.08288	-0.347733	0.36981
23.1	-1.07903	-0.347008	0.36381
23.2	-1.07215	-0.347628	0.356992
23.3	-1.06753	-0.34769	0.353077
23.4	-1.05978	-0.347998	0.347549
23.5	-1.05203	-0.346697	0.34202
23.6	-1.04428	-0.345878	0.338737
23.7	-1.04066	-0.34598	0.334997
23.8	-1.0343	-0.346476	0.329645
23.9	-1.02636	-0.344829	0.324668
24	-1.01842	-0.344638	0.322987
24.1	-1.00969	-0.344173	0.322081
24.2	-1.00242	-0.344054	0.319579
24.3	-0.993173	-0.343959	0.317112
24.4	-0.98394	-0.343549	0.317535
24.5	-0.974836	-0.342561	0.319995
24.6	-0.967164	-0.342727	0.322447
24.7	-0.959515	-0.342822	0.324871
24.8	-0.95186	-0.341876	0.31719
24.9	-0.946956	-0.342408	0.30732
25	-0.939582	-0.342779	0.301451
25.1	-0.93649	-0.342345	0.297552
25.2	-0.932661	-0.342234	0.295502
25.3	-0.931953	-0.341062	0.294589
25.4	-0.932208	-0.339956	0.290373
25.5	-0.928676	-0.339704	0.289137
25.6	-0.92379	-0.339053	0.288067
25.7	-0.922294	-0.338373	0.286912
25.8	-0.917789	-0.337826	0.285724
25.9	-0.917754	-0.33748	0.283097
26	-0.918487	-0.337646	0.283349
26.1	-0.917828	-0.336967	0.288536
26.2	-0.91991	-0.336452	0.291395
26.3	-0.920593	-0.33589	0.289793
26.4	-0.920131	-0.334884	0.287028
26.5	-0.913802	-0.333488	0.284254
26.6	-0.911042	-0.332852	0.282042
26.7	-0.909616	-0.332834	0.278782
26.8	-0.913004	-0.33129	0.277173
26.9	-0.91118	-0.331007	0.279814
27	-0.908761	-0.330575	0.276117
27.1	-0.908722	-0.330565	0.274265
27.2	-0.908668	-0.328809	0.274299
27.3	-0.908568	-0.327123	0.276064
27.4	-0.908142	-0.325037	0.278424
27.5	-0.908208	-0.324083	0.275426
27.6	-0.907588	-0.323391	0.274516
27.7	-0.907762	-0.32198	0.274595
27.8	-0.907459	-0.320951	0.27468
27.9	-0.907112	-0.319563	0.279385
28	-0.906722	-0.318617	0.284297
28.1	-0.906284	-0.317307	0.284185
28.2	-0.904385	-0.316171	0.283461
28.3	-0.899907	-0.315182	0.282029
28.4	-0.895409	-0.313972	0.286286
28.5	-0.894698	-0.312909	0.291367
28.6	-0.896348	-0.312005	0.296405
28.7	-0.897963	-0.310601	0.301402
28.8	-0.899543	-0.309593	0.306356
28.9	-0.901088	-0.309021	0.311251
29	-0.900239	-0.307321	0.312294
29.1	-0.899319	-0.306195	0.312428
29.2	-0.895222	-0.304965	0.312543
29.3	-0.895283	-0.302901	0.312638
29.4	-0.895289	-0.301625	0.312713
29.5	-0.89525	-0.300252	0.312769
29.6	-0.895163	-0.299097	0.313594
29.7	-0.895019	-0.298362	0.317289
29.8	-0.896767	-0.296189	0.321739
29.9	-0.899642	-0.295752	0.326144
30	-0.902429	-0.295748	0.330503
30.1	-0.905119	-0.294919	0.334817
30.2	-0.904376	-0.294526	0.339084
30.3	-0.901745	-0.293303	0.342416
30.4	-0.901047	-0.292809	0.344278
30.5	-0.90312	-0.291599	0.346114
30.6	-0.903644	-0.290179	0.347924
30.7	-0.903627	-0.288568	0.349707
30.8	-0.904969	-0.287289	0.356564
30.9	-0.903899	-0.286228	0.357357
31	-0.902441	-0.284885	0.362922
31.1	-0.902024	-0.2835	0.363754
31.2	-0.900354	-0.28176	0.364576
31.3	-0.899064	-0.280826	0.367592
31.4	-0.897715	-0.279075	0.375757
31.5	-0.896306	-0.276714	0.381352
31.6	-0.894837	-0.274288	0.382392
31.7	-0.893598	-0.273269	0.387706
31.8	-0.895149	-0.272376	0.396145
31.9	-0.89238	-0.271201	0.404268
32	-0.892633	-0.270683	0.407657
32.1	-0.892805	-0.268968	0.41099
32.2	-0.893916	-0.267581	0.41424
32.3	-0.897216	-0.266599	0.417425
32.4	-0.901495	-0.265445	0.420553
32.5	-0.90091	-0.263824	0.423624
32.6	-0.900239	-0.262621	0.425739
32.7	-0.901467	-0.260844	0.426215
32.8	-0.903815	-0.258465	0.426632
32.9	-0.906174	-0.256785	0.426999
33	-0.908406	-0.255221	0.432982
33.1	-0.910511	-0.253369	0.43402
33.2	-0.912485	-0.25214	0.435018
33.3	-0.912863	-0.24966	0.437371
33.4	-0.912968	-0.248592	0.440998
33.5	-0.913042	-0.246808	0.444583
33.6	-0.913755	-0.245062	0.448108
33.7	-0.91481	-0.244578	0.448294
33.8	-0.91433	-0.243672	0.446556
33.9	-0.912979	-0.24216	0.444754
34	-0.912888	-0.239698	0.446057
34.1	-0.912763	-0.238653	0.449763
34.2	-0.912606	-0.23779	0.453436
34.3	-0.912416	-0.23526	0.457079
34.4	-0.914212	-0.23423	0.457942
34.5	-0.916774	-0.232122	0.460879
34.6	-0.918176	-0.22978	0.46373
34.7	-0.917022	-0.227392	0.466494
34.8	-0.915794	-0.226202	0.469366
34.9	-0.914508	-0.224015	0.473094
35	-0.913168	-0.222424	0.476731
35.1	-0.911775	-0.221099	0.480275
35.2	-0.910181	-0.219092	0.483733
35.3	-0.908679	-0.217234	0.485236
35.4	-0.907296	-0.216234	0.484749
35.5	-0.905704	-0.214526	0.485521
35.6	-0.904082	-0.213342	0.487523
35.7	-0.902812	-0.211519	0.489444
35.8	-0.900598	-0.209737	0.491165
35.9	-0.898798	-0.208483	0.493052
36	-0.897815	-0.206447	0.49474
36.1	-0.896642	-0.20378	0.496348
36.2	-0.894821	-0.201758	0.497859
36.3	-0.892882	-0.200029	0.497632
36.4	-0.889862	-0.198674	0.499188
36.5	-0.886942	-0.196823	0.501421
36.6	-0.884793	-0.19463	0.503194
36.7	-0.882595	-0.192178	0.505837
36.8	-0.88035	-0.190623	0.508017
36.9	-0.878056	-0.189229	0.510161
37	-0.875981	-0.18679	0.510548
37.1	-0.873327	-0.184736	0.510556
37.2	-0.870536	-0.182186	0.51435
37.3	-0.867524	-0.179719	0.517502
37.4	-0.864408	-0.177564	0.515023
37.5	-0.861187	-0.174646	0.512484
37.6	-0.857858	-0.172285	0.511506
37.7	-0.854593	-0.169876	0.516698
37.8	-0.850908	-0.167837	0.521849
37.9	-0.847287	-0.166346	0.526975
38	-0.843567	-0.163694	0.531849
38.1	-0.839748	-0.161685	0.533012
38.2	-0.83583	-0.159857	0.534115
38.3	-0.831816	-0.15724	0.535161
38.4	-0.827702	-0.155232	0.536149
38.5	-0.823492	-0.153631	0.537082
38.6	-0.819188	-0.151301	0.53946
38.7	-0.81596	-0.148745	0.543455
38.8	-0.813624	-0.146653	0.543322
38.9	-0.81122	-0.144351	0.543839
39	-0.808746	-0.142145	0.550687
39.1	-0.806201	-0.140726	0.552647
39.2	-0.80359	-0.13857	0.554359
39.3	-0.800912	-0.135158	0.557593
39.4	-0.79817	-0.132314	0.557904
39.5	-0.793486	-0.130523	0.559436
39.6	-0.788169	-0.127897	0.5611
39.7	-0.782786	-0.125397	0.562739
39.8	-0.777313	-0.123382	0.567072
39.9	-0.773641	-0.121276	0.57124
40	-0.771347	-0.118888	0.572307
40.1	-0.769023	-0.115975	0.576781
40.2	-0.766654	-0.113458	0.578362
40.3	-0.764881	-0.110898	0.579082
40.4	-0.761861	-0.108142	0.579781
40.5	-0.759424	-0.106045	0.580457
40.6	-0.757944	-0.103257	0.581111
40.7	-0.754452	-0.100688	0.582866
40.8	-0.753392	-0.0980857	0.585509
40.9	-0.749748	-0.0948337	0.588103
41	-0.746793	-0.0922167	0.592084
41.1	-0.744206	-0.0894291	0.593218
41.2	-0.741579	-0.0865657	0.59575
41.3	-0.738915	-0.0849973	0.59906
41.4	-0.736224	-0.0827173	0.602813
41.5	-0.733309	-0.0803115	0.606568
41.6	-0.729085	-0.0781252	0.608579
41.7	-0.727135	-0.0751455	0.612989
41.8	-0.721149	-0.0727354	0.616789
41.9	-0.716135	-0.069664	0.617789
42	-0.711726	-0.0667832	0.618783
42.1	-0.707262	-0.0638096	0.619772
42.2	-0.702754	-0.0613648	0.620755
42.3	-0.698202	-0.0588603	0.623559
42.4	-0.699651	-0.0562109	0.627701
42.5	-0.694629	-0.0536643	0.629895
42.6	-0.689656	-0.0506897	0.629757
42.7	-0.684548	-0.0475392	0.630039
42.8	-0.681646	-0.0452321	0.632971
42.9	-0.68117	-0.0419047	0.633672
43	-0.680666	-0.0388226	0.635638
43.1	-0.679417	-0.0361181	0.637576
43.2	-0.679672	-0.0340097	0.639487
43.3	-0.679146	-0.0318325	0.643606
43.4	-0.677102	-0.0289041	0.649851
43.5	-0.673535	-0.0263038	0.653109
43.6	-0.671049	-0.024344	0.655926
43.7	-0.667864	-0.0220824	0.658708
43.8	-0.664649	-0.0188645	0.661471
43.9	-0.664647	-0.0151975	0.664217
44	-0.666189	-0.0123369	0.666942
44.1	-0.662833	-0.00958055	0.66964
44.2	-0.658261	-0.00642147	0.672321
44.3	-0.653675	-0.00260482	0.674547
44.4	-0.653337	0.000811163	0.677649
44.5	-0.651327	0.00357657	0.680985
44.6	-0.642912	0.00700305	0.689875
44.7	-0.640521	0.0098425	0.692506
44.8	-0.636272	0.0132743	0.695084
44.9	-0.634604	0.0147032	0.700237
45	-0.634807	0.0167287	0.702377
45.1	-0.635002	0.0192073	0.703672
45.2	-0.635192	0.0216878	0.705242
45.3	-0.635262	0.0245187	0.708213
45.4	-0.634219	0.026474	0.713749
45.5	-0.633164	0.0291021	0.718
45.6	-0.63208	0.0322311	0.719332
45.7	-0.628496	0.0349197	0.722307
45.8	-0.624835	0.0365287	0.727812
45.9	-0.618307	0.0396377	0.729486
46	-0.615924	0.0431489	0.737182
46.1	-0.613709	0.0444971	0.745337
46.2	-0.610527	0.0490871	0.751123
46.3	-0.613522	0.0508328	0.756899
46.4	-0.621869	0.0553653	0.764558
46.5	-0.621969	0.0576748	0.773957
46.6	-0.620809	0.0601572	0.781291
46.7	-0.61964	0.0630639	0.787005
46.8	-0.618458	0.0655506	0.792728
46.9	-0.617248	0.0685989	0.798459
47	-0.616017	0.0728998	0.804172
47.1	-0.614778	0.0766697	0.809894
47.2	-0.61353	0.079128	0.815625
47.3	-0.612265	0.0821067	0.821364
47.4	-0.605174	0.0854181	0.827111
47.5	-0.597828	0.0872395	0.832866
47.6	-0.599616	0.091216	0.838323
47.7	-0.600703	0.0939841	0.844415
47.8	-0.602162	0.0970518	0.847989
47.9	-0.603602	0.100307	0.850883
48	-0.603359	0.10351	0.859438
48.1	-0.60207	0.107183	0.867621
48.2	-0.60243	0.110725	0.873463
48.3	-0.603687	0.114274	0.879311
48.4	-0.60316	0.118422	0.885166
48.5	-0.601969	0.12116	0.890989
48.6	-0.603716	0.12435	0.896815
48.7	-0.601292	0.126719	0.902647
48.8	-0.598975	0.130753	0.908485
48.9	-0.597127	0.134307	0.914328
49	-0.59524	0.138312	0.918341
49.1	-0.593338	0.141377	0.922755
49.2	-0.594477	0.144	0.92926
49.3	-0.591589	0.146556	0.932487
49.4	-0.594851	0.149722	0.936944
49.5	-0.599107	0.153849	0.947466
49.6	-0.603327	0.15712	0.958016
49.7	-0.606553	0.159765	0.96633
49.8	-0.605622	0.163317	0.969883
49.9	-0.608442	0.167443	0.978275
50	-0.613726	0.171091	0.986757
50.1	-0.618437	0.174752	0.995241
50.2	-0.61762	0.1783	1.00372
50.3	-0.6191	0.181805	1.01219
50.4	-0.622491	0.185269	1.0222
50.5	-0.625317	0.188453	1.0292
50.6	-0.628143	0.191527	1.0377
50.7	-0.630971	0.194128	1.0462
50.8	-0.633788	0.197395	1.05473
50.9	-0.636604	0.199494	1.06325
51	-0.638928	0.201685	1.07078
51.1	-0.640869	0.204315	1.0755
51.2	-0.639893	0.207579	1.08304
51.3	-0.643628	0.210398	1.09403
51.4	-0.648091	0.21287	1.10503
51.5	-0.653526	0.215348	1.11444
51.6	-0.656375	0.218313	1.12299
51.7	-0.658046	0.221419	1.13154
51.8	-0.659477	0.22441	1.1401
51.9	-0.660907	0.227585	1.14864
52	-0.663473	0.232259	1.15811
52.1	-0.663998	0.234753	1.16828
52.2	-0.66879	0.238203	1.17426
52.3	-0.66905	0.241054	1.18281
52.4	-0.673443	0.243723	1.19185
52.5	-0.677829	0.245914	1.20126
52.6	-0.682216	0.248682	1.21066
52.7	-0.686602	0.25221	1.22007
52.8	-0.690302	0.254872	1.22947
52.9	-0.693137	0.25803	1.23936
53	-0.695972	0.260563	1.25446
53.1	-0.698807	0.262189	1.26397
53.2	-0.701642	0.26566	1.27256
53.3	-0.704477	0.268585	1.28115
53.4	-0.707312	0.271979	1.28974
53.5	-0.710144	0.274039	1.2987
53.6	-0.712969	0.276577	1.30948
53.7	-0.715846	0.280291	1.32025
53.8	-0.720215	0.283838	1.33102
53.9	-0.724585	0.286709	1.34179
54	-0.728955	0.289794	1.35256
54.1	-0.733325	0.293017	1.36333
54.2	-0.737694	0.296077	1.37166
54.3	-0.740207	0.298527	1.37851
54.4	-0.74142	0.301267	1.38556
54.5	-0.741406	0.303702	1.39642
54.6	-0.741392	0.305772	1.40729
54.7	-0.744044	0.309955	1.41692
54.8	-0.750086	0.312993	1.42905
54.9	-0.754601	0.314268	1.43995
55	-0.757023	0.315472	1.45081
55.1	-0.760221	0.319073	1.46037
55.2	-0.766954	0.322103	1.46708
55.3	-0.773686	0.325136	1.4738
55.4	-0.780405	0.32799	1.48051
55.5	-0.787125	0.331523	1.4872
55.6	-0.793844	0.334069	1.49389
55.7	-0.800553	0.337407	1.50459
55.8	-0.805646	0.33971	1.51665
55.9	-0.812152	0.342598	1.52509
56	-0.816547	0.345288	1.53115
56.1	-0.82094	0.348327	1.54
56.2	-0.825332	0.351929	1.54942
56.3	-0.829723	0.355181	1.55884
56.4	-0.834114	0.358013	1.56826
56.5	-0.838502	0.360541	1.57769
56.6	-0.842881	0.364005	1.58711
56.7	-0.847261	0.366983	1.59653
56.8	-0.85218	0.369786	1.60595
56.9	-0.858009	0.372715	1.61538
57	-0.863838	0.374862	1.6248
57.1	-0.869667	0.37844	1.63422
57.2	-0.875496	0.381283	1.64364
57.3	-0.881325	0.385046	1.65573
57.4	-0.887154	0.387853	1.6682
57.5	-0.892983	0.390544	1.68067
57.6	-0.898808	0.393138	1.69313
57.7	-0.904272	0.395895	1.7056
57.8	-0.907333	0.399135	1.71806
57.9	-0.910387	0.402032	1.73052
58	-0.913439	0.404875	1.74299
58.1	-0.918467	0.406615	1.75545
58.2	-0.924407	0.408836	1.76792
58.3	-0.930778	0.411363	1.78038
58.4	-0.937075	0.415221	1.79284
58.5	-0.942209	0.418423	1.80529
58.6	-0.947437	0.420454	1.81773
58.7	-0.954085	0.423029	1.83017
58.8	-0.958296	0.426066	1.84261
58.9	-0.962447	0.428377	1.85414
59	-0.969402	0.430767	1.86063
59.1	-0.976356	0.434224	1.87179
59.2	-0.979956	0.438389	1.88493
59.3	-0.981523	0.441077	1.89807
59.4	-0.98309	0.444398	1.91121
59.5	-0.98625	0.447756	1.92435
59.6	-0.990233	0.450706	1.93559
59.7	-0.994201	0.453698	1.94185
59.8	-0.998211	0.456481	1.94811
59.9	-1.00221	0.458567	1.95912
60	-1.0062	0.461353	1.97177
60.1	-1.01019	0.46493	1.98441
60.2	-1.01419	0.468009	1.99706
60.3	-1.01818	0.471986	2.00969
60.4	-1.02218	0.476288	2.02232
60.5	-1.02617	0.480622	2.03496
60.6	-1.03016	0.484358	2.04759
60.7	-1.03416	0.487772	2.06023
60.8	-1.03815	0.490773	2.07286
60.9	-1.04215	0.493097	2.08549
61	-1.04614	0.495837	2.09813
61.1	-1.05014	0.499204	2.11076
61.2	-1.05413	0.501565	2.12339
61.3	-1.05812	0.505449	2.13603
61.4	-1.06212	0.509414	2.14713
61.5	-1.06611	0.512902	2.15802
61.6	-1.07136	0.516585	2.1689
61.7	-1.07827	0.519579	2.17978
61.8	-1.08518	0.522646	2.19066
61.9	-1.09088	0.526021	2.20154
62	-1.09405	0.528719	2.21242
62.1	-1.09619	0.531401	2.22329
62.2	-1.09833	0.534577	2.23361
62.3	-1.10177	0.537423	2.24243
62.4	-1.10733	0.541934	2.25125
62.5	-1.11289	0.544916	2.26007
62.6	-1.11845	0.547764	2.26889
62.7	-1.12402	0.551615	2.27771
62.8	-1.12958	0.55535	2.28654
62.9	-1.13482	0.559425	2.29536
63	-1.13922	0.562031	2.30418
63.1	-1.14362	0.564386	2.313
63.2	-1.14923	0.568277	2.32182
63.3	-1.15493	0.571736	2.33064
63.4	-1.16064	0.57628	2.33946
63.5	-1.16634	0.578807	2.35189
63.6	-1.17204	0.582658	2.36543
63.7	-1.17774	0.586824	2.37896
63.8	-1.18345	0.589801	2.3925
63.9	-1.18915	0.592967	2.40603
64	-1.19485	0.595486	2.41956
64.1	-1.20055	0.599061	2.4331
64.2	-1.20626	0.602845	2.44663
64.3	-1.21196	0.607216	2.46016
64.4	-1.21766	0.610088	2.47353
64.5	-1.22336	0.613607	2.48441
64.6	-1.22907	0.615625	2.49529
64.7	-1.23477	0.61843	2.50617
64.8	-1.24047	0.621483	2.51705
64.9	-1.24617	0.623565	2.52793
65	-1.25188	0.626352	2.53881
65.1	-1.25758	0.629707	2.54969
65.2	-1.2632	0.633059	2.56057
65.3	-1.26877	0.635721	2.57145
65.4	-1.27434	0.639068	2.58233
65.5	-1.2804	0.642744	2.59321
65.6	-1.28611	0.645577	2.60409
65.7	-1.29183	0.649045	2.61497
65.8	-1.29753	0.652153	2.62585
65.9	-1.30323	0.654972	2.63668
66	-1.30892	0.658651	2.64747
66.1	-1.31462	0.662179	2.65826
66.2	-1.32031	0.66535	2.66905
66.3	-1.32514	0.668936	2.67984
66.4	-1.33002	0.672403	2.69064
66.5	-1.33559	0.675924	2.70183
66.6	-1.34116	0.679361	2.7129
66.7	-1.34673	0.682741	2.72378
66.8	-1.3523	0.686166	2.735
66.9	-1.35786	0.688807	2.74909
67	-1.36343	0.692251	2.76318
67.1	-1.369	0.695724	2.77613
67.2	-1.37457	0.699028	2.78852
67.3	-1.38014	0.702646	2.80091
67.4	-1.38571	0.706264	2.8133
67.5	-1.39128	0.708799	2.8257
67.6	-1.39684	0.712204	2.83809
67.7	-1.40241	0.715045	2.85048
67.8	-1.40798	0.717762	2.86287
67.9	-1.41355	0.721083	2.87526
68	-1.41912	0.723803	2.88765
68.1	-1.42469	0.725626	2.90005
68.2	-1.43025	0.728204	2.91244
68.3	-1.43582	0.730648	2.92483
68.4	-1.44139	0.734179	2.93722
68.5	-1.44696	0.737635	2.9496
68.6	-1.45253	0.740483	2.96198
68.7	-1.4581	0.742993	2.97435
68.8	-1.46367	0.746288	2.98672
68.9	-1.46923	0.749604	2.99909
69	-1.4748	0.752431	3.01146
69.1	-1.48037	0.75567	3.02383
69.2	-1.48594	0.759743	3.0362
69.3	-1.49151	0.764141	3.04858
69.4	-1.49708	0.766766	3.06095
69.5	-1.50264	0.76912	3.07332
69.6	-1.50821	0.771887	3.08378
69.7	-1.51378	0.774218	3.09705
69.8	-1.51935	0.777531	3.11032
69.9	-1.52492	0.780452	3.12285
70	-1.53049	0.783524	3.13524
70.1	-1.53605	0.786158	3.14763
70.2	-1.54162	0.788818	3.16002
70.3	-1.54719	0.792082	3.17239
70.4	-1.55276	0.796236	3.18502
70.5	-1.55833	0.799202	3.19715
70.6	-1.5639	0.802256	3.20769
70.7	-1.56947	0.805718	3.21804
70.8	-1.57503	0.808768	3.2284
70.9	-1.5806	0.812155	3.23884
71	-1.58617	0.81643	3.24957
71.1	-1.59174	0.820113	3.26029
71.2	-1.59731	0.823959	3.27101
71.3	-1.60288	0.827806	3.28173
71.4	-1.60844	0.830877	3.29245
71.5	-1.61401	0.832634	3.30317
71.6	-1.61958	0.835489	3.31388
71.7	-1.62515	0.838964	3.3246
71.8	-1.63072	0.842297	3.33531
71.9	-1.63629	0.845585	3.34603
72	-1.64186	0.849204	3.35674
72.1	-1.64742	0.852703	3.36783
72.2	-1.65299	0.856176	3.38081
72.3	-1.65856	0.859487	3.3938
72.4	-1.66413	0.863034	3.40679
72.5	-1.6697	0.866504	3.41978
72.6	-1.67527	0.869664	3.43276
72.7	-1.68083	0.873235	3.44575
72.8	-1.6864	0.875774	3.45874
72.9	-1.69197	0.878181	3.47173
73	-1.69754	0.880721	3.48472
73.1	-1.70311	0.883185	3.49612
73.2	-1.70868	0.885557	3.50715
73.3	-1.71521	0.8881	3.51818
73.4	-1.722	0.891373	3.52921
73.5	-1.72878	0.894834	3.54024
73.6	-1.73556	0.898294	3.55127
73.7	-1.74235	0.901621	3.5623
73.8	-1.74913	0.904227	3.57333
73.9	-1.75591	0.906581	3.58436
74	-1.7627	0.90918	3.59538
74.1	-1.76948	0.911274	3.60641
74.2	-1.77627	0.914078	3.61744
74.3	-1.78227	0.917426	3.62847
74.4	-1.78798	0.920623	3.6395
74.5	-1.79369	0.923913	3.65053
74.6	-1.7994	0.927874	3.66156
74.7	-1.80511	0.931145	3.67257
74.8	-1.81082	0.933683	3.68359
74.9	-1.81652	0.936427	3.69461
75	-1.82223	0.938756	3.70562

## Sheet: Figure3a
Plot data	education	e4+ fit	e4+ lwr	e4+ upr	e4- fit	e4- lwr	e4- upr		Input data	Group	MMSE	Education
	0	20.1503	18.3499	21.9507	23.5212	22.7147	24.3277			e4-	27	2
	0.1	20.2244	18.442	22.0069	23.5631	22.7647	24.3615			e4-	30	16
	0.2	20.2986	18.534	22.0632	23.605	22.8145	24.3954			e4-	30	5
	0.3	20.3728	18.626	22.1195	23.6468	22.8644	24.4293			e4-	30	4
	0.4	20.4469	18.718	22.1758	23.6887	22.9142	24.4632			e4-	1	4
	0.5	20.5211	18.8099	22.2322	23.7306	22.964	24.4972			e4-	10	4
	0.6	20.5952	18.9018	22.2886	23.7724	23.0137	24.5311			e4-	18	5
	0.7	20.6694	18.9936	22.3451	23.8143	23.0635	24.5652			e4-	19	5
	0.8	20.7435	19.0853	22.4017	23.8562	23.1131	24.5992			e4-	21	0
	0.9	20.8177	19.177	22.4583	23.8981	23.1628	24.6334			e4-	21	5
	1	20.8918	19.2687	22.5149	23.9399	23.2124	24.6675			e4-	22	1
	1.1	20.966	19.3603	22.5717	23.9818	23.2619	24.7017			e4-	24	11
	1.2	21.0401	19.4518	22.6284	24.0237	23.3114	24.7359			e4-	24	10
	1.3	21.1143	19.5432	22.6853	24.0655	23.3609	24.7702			e4-	24	2
	1.4	21.1884	19.6346	22.7422	24.1074	23.4103	24.8045			e4-	25	11
	1.5	21.2626	19.726	22.7991	24.1493	23.4597	24.8389			e4-	25	0
	1.6	21.3367	19.8172	22.8562	24.1912	23.509	24.8733			e4-	25	7
	1.7	21.4109	19.9084	22.9133	24.233	23.5583	24.9078			e4-	25	2
	1.8	21.485	19.9996	22.9705	24.2749	23.6075	24.9423			e4-	26	5
	1.9	21.5592	20.0906	23.0277	24.3168	23.6567	24.9769			e4-	26	3
	2	21.6333	20.1816	23.0851	24.3586	23.7058	25.0115			e4-	26	3
	2.1	21.7075	20.2725	23.1425	24.4005	23.7548	25.0462			e4-	26	3
	2.2	21.7816	20.3633	23.2	24.4424	23.8038	25.081			e4-	26	0
	2.3	21.8558	20.454	23.2576	24.4843	23.8527	25.1158			e4-	26	14
	2.4	21.9299	20.5446	23.3152	24.5261	23.9016	25.1506			e4-	26	5
	2.5	22.0041	20.6351	23.373	24.568	23.9504	25.1856			e4-	26	3
	2.6	22.0782	20.7256	23.4309	24.6099	23.9992	25.2206			e4-	26	4
	2.7	22.1524	20.8159	23.4889	24.6517	24.0478	25.2557			e4-	26	14
	2.8	22.2265	20.9061	23.5469	24.6936	24.0964	25.2908			e4-	26	13
	2.9	22.3007	20.9963	23.6051	24.7355	24.1449	25.326			e4-	27	5
	3	22.3748	21.0863	23.6634	24.7774	24.1934	25.3614			e4-	27	14
	3.1	22.449	21.1762	23.7218	24.8192	24.2417	25.3967			e4-	27	11
	3.2	22.5231	21.2659	23.7803	24.8611	24.29	25.4322			e4-	27	13
	3.3	22.5973	21.3556	23.839	24.903	24.3382	25.4678			e4-	27	5
	3.4	22.6714	21.4451	23.8978	24.9448	24.3863	25.5034			e4-	27	4
	3.5	22.7456	21.5345	23.9567	24.9867	24.4343	25.5391			e4-	27	0
	3.6	22.8197	21.6237	24.0157	25.0286	24.4822	25.575			e4-	27	5
	3.7	22.8939	21.7128	24.0749	25.0705	24.53	25.6109			e4-	28	8
	3.8	22.968	21.8018	24.1343	25.1123	24.5777	25.6469			e4-	28	7
	3.9	23.0422	21.8906	24.1938	25.1542	24.6253	25.6831			e4-	28	4
	4	23.1163	21.9792	24.2535	25.1961	24.6728	25.7193			e4-	28	3
	4.1	23.1905	22.0677	24.3133	25.2379	24.7202	25.7557			e4-	28	2
	4.2	23.2647	22.156	24.3733	25.2798	24.7675	25.7921			e4-	28	8
	4.3	23.3388	22.2441	24.4335	25.3217	24.8146	25.8287			e4-	29	8
	4.4	23.413	22.332	24.4939	25.3635	24.8617	25.8654			e4-	29	13
	4.5	23.4871	22.4197	24.5545	25.4054	24.9086	25.9023			e4-	29	11
	4.6	23.5613	22.5072	24.6153	25.4473	24.9553	25.9393			e4-	29	9
	4.7	23.6354	22.5945	24.6763	25.4892	25.002	25.9764			e4-	29	11
	4.8	23.7096	22.6816	24.7375	25.531	25.0485	26.0136			e4-	29	10
	4.9	23.7837	22.7684	24.799	25.5729	25.0948	26.051			e4-	29	11
	5	23.8579	22.855	24.8607	25.6148	25.141	26.0885			e4-	29	11
	5.1	23.932	22.9414	24.9226	25.6566	25.1871	26.1262			e4-	29	11
	5.2	24.0062	23.0275	24.9848	25.6985	25.233	26.1641			e4-	29	16
	5.3	24.0803	23.1134	25.0473	25.7404	25.2787	26.2021			e4-	29	5
	5.4	24.1545	23.1989	25.11	25.7823	25.3243	26.2402			e4-	29	2
	5.5	24.2286	23.2842	25.173	25.8241	25.3697	26.2785			e4-	29	18
	5.6	24.3028	23.3692	25.2363	25.866	25.415	26.317			e4-	29	3
	5.7	24.3769	23.4539	25.2999	25.9079	25.46	26.3557			e4-	29	11
	5.8	24.4511	23.5383	25.3639	25.9497	25.5049	26.3946			e4-	29	5
	5.9	24.5252	23.6223	25.4281	25.9916	25.5496	26.4336			e4-	29	11
	6	24.5994	23.706	25.4927	26.0335	25.5941	26.4728			e4-	29	11
	6.1	24.6735	23.7894	25.5577	26.0754	25.6385	26.5122			e4-	29	4
	6.2	24.7477	23.8724	25.623	26.1172	25.6826	26.5518			e4-	30	11
	6.3	24.8218	23.955	25.6886	26.1591	25.7266	26.5916			e4-	30	5
	6.4	24.896	24.0373	25.7547	26.201	25.7703	26.6316			e4-	30	9
	6.5	24.9701	24.1191	25.8211	26.2428	25.8138	26.6718			e4-	30	14
	6.6	25.0443	24.2006	25.888	26.2847	25.8572	26.7122			e4-	30	10
	6.7	25.1184	24.2816	25.9553	26.3266	25.9003	26.7528			e4-	30	3
	6.8	25.1926	24.3622	26.0229	26.3685	25.9433	26.7937			e4-	30	11
	6.9	25.2667	24.4424	26.0911	26.4103	25.986	26.8347			e4-	30	11
	7	25.3409	24.5222	26.1596	26.4522	26.0285	26.8759			e4-	30	8
	7.1	25.415	24.6014	26.2286	26.4941	26.0708	26.9174			e4-	30	10
	7.2	25.4892	24.6803	26.2981	26.5359	26.1129	26.959			e4-	30	6
	7.3	25.5633	24.7586	26.3681	26.5778	26.1548	27.0009			e4-	30	4
	7.4	25.6375	24.8365	26.4385	26.6197	26.1964	27.0429			e4-	30	9
	7.5	25.7116	24.9139	26.5094	26.6616	26.2379	27.0852			e4-	30	8
	7.6	25.7858	24.9908	26.5808	26.7034	26.2791	27.1277			e4-	30	11
	7.7	25.8599	25.0672	26.6527	26.7453	26.3201	27.1704			e4-	30	2
	7.8	25.9341	25.1431	26.7251	26.7872	26.361	27.2134			e4-	30	7
	7.9	26.0083	25.2185	26.798	26.829	26.4016	27.2565			e4-	30	5
	8	26.0824	25.2934	26.8714	26.8709	26.442	27.2998			e4-	30	5
	8.1	26.1566	25.3678	26.9453	26.9128	26.4822	27.3433			e4-	30	12
	8.2	26.2307	25.4417	27.0197	26.9547	26.5222	27.3871			e4-	30	5
	8.3	26.3049	25.5151	27.0946	26.9965	26.562	27.431			e4-	30	1
	8.4	26.379	25.588	27.17	27.0384	26.6016	27.4751			e4-	30	2
	8.5	26.4532	25.6604	27.2459	27.0803	26.6411	27.5195			e4-	30	7
	8.6	26.5273	25.7323	27.3223	27.1221	26.6803	27.564			e4-	30	5
	8.7	26.6015	25.8037	27.3993	27.164	26.7193	27.6087			e4-	30	19
	8.8	26.6756	25.8746	27.4767	27.2059	26.7582	27.6536			e4-	30	2
	8.9	26.7498	25.945	27.5545	27.2477	26.7969	27.6986			e4-	0	11
	9	26.8239	26.0149	27.6329	27.2896	26.8354	27.7438			e4-	2	11
	9.1	26.8981	26.0844	27.7117	27.3315	26.8737	27.7892			e4-	3	3
	9.2	26.9722	26.1534	27.791	27.3734	26.9119	27.8348			e4-	4	2
	9.3	27.0464	26.222	27.8708	27.4152	26.9499	27.8805			e4-	4	1
	9.4	27.1205	26.2901	27.951	27.4571	26.9878	27.9264			e4-	6	2
	9.5	27.1947	26.3578	28.0316	27.499	27.0255	27.9725			e4-	7	5
	9.6	27.2688	26.425	28.1126	27.5408	27.063	28.0187			e4-	7	0
	9.7	27.343	26.4919	28.1941	27.5827	27.1004	28.065			e4-	9	2
	9.8	27.4171	26.5583	28.2759	27.6246	27.1377	28.1115			e4-	9	5
	9.9	27.4913	26.6244	28.3582	27.6665	27.1748	28.1582			e4-	10	0
	10	27.5654	26.69	28.4408	27.7083	27.2117	28.2049			e4-	10	0
	10.1	27.6396	26.7553	28.5238	27.7502	27.2486	28.2518			e4-	11	9
	10.2	27.7137	26.8203	28.6072	27.7921	27.2853	28.2988			e4-	12	3
	10.3	27.7879	26.8849	28.6909	27.8339	27.3219	28.346			e4-	12	7
	10.4	27.862	26.9491	28.775	27.8758	27.3584	28.3932			e4-	12	2
	10.5	27.9362	27.013	28.8593	27.9177	27.3948	28.4406			e4-	12	4
	10.6	28.0103	27.0766	28.944	27.9596	27.431	28.4881			e4-	12	3
	10.7	28.0845	27.14	29.029	28.0014	27.4671	28.5357			e4-	12	5
	10.8	28.1586	27.203	29.1143	28.0433	27.5032	28.5834			e4-	12	2
	10.9	28.2328	27.2657	29.1999	28.0852	27.5391	28.6312			e4-	13	5
	11	28.3069	27.3281	29.2857	28.127	27.575	28.6791			e4-	13	8
	11.1	28.3811	27.3903	29.3719	28.1689	27.6107	28.7271			e4-	13	6
	11.2	28.4552	27.4523	29.4582	28.2108	27.6463	28.7752			e4-	13	4
	11.3	28.5294	27.5139	29.5449	28.2527	27.6819	28.8234			e4-	14	3
	11.4	28.6035	27.5754	29.6317	28.2945	27.7174	28.8717			e4-	14	4
	11.5	28.6777	27.6366	29.7188	28.3364	27.7528	28.92			e4-	14	8
	11.6	28.7519	27.6976	29.8061	28.3783	27.7881	28.9685			e4-	14	3
	11.7	28.826	27.7584	29.8936	28.4201	27.8233	29.017			e4-	14	5
	11.8	28.9002	27.819	29.9813	28.462	27.8585	29.0656			e4-	14	2
	11.9	28.9743	27.8794	30.0692	28.5039	27.8935	29.1142			e4-	14	3
	12	29.0485	27.9396	30.1573	28.5458	27.9286	29.1629			e4-	15	5
	12.1	29.1226	27.9996	30.2456	28.5876	27.9635	29.2117			e4-	15	5
	12.2	29.1968	28.0594	30.3341	28.6295	27.9984	29.2606			e4-	16	2
	12.3	29.2709	28.1191	30.4227	28.6714	28.0332	29.3095			e4-	16	2
	12.4	29.3451	28.1786	30.5115	28.7132	28.0679	29.3585			e4-	16	5
	12.5	29.4192	28.2379	30.6005	28.7551	28.1026	29.4076			e4-	16	1
	12.6	29.4934	28.2972	30.6896	28.797	28.1373	29.4567			e4-	17	13
	12.7	29.5675	28.3562	30.7788	28.8389	28.1719	29.5058			e4-	17	5
	12.8	29.6417	28.4151	30.8682	28.8807	28.2064	29.5551			e4-	18	1
	12.9	29.7158	28.4739	30.9577	28.9226	28.2409	29.6043			e4-	18	4
	13	29.79	28.5326	31.0474	28.9645	28.2753	29.6537			e4-	18	0
	13.1	29.8641	28.5911	31.1372	29.0063	28.3096	29.703			e4-	18	6
	13.2	29.9383	28.6495	31.2271	29.0482	28.344	29.7524			e4-	19	0
	13.3	30.0124	28.7078	31.3171	29.0901	28.3783	29.8019			e4-	19	7
	13.4	30.0866	28.766	31.4072	29.1319	28.4125	29.8514			e4-	19	11
	13.5	30.1607	28.824	31.4974	29.1738	28.4467	29.901			e4-	19	1
	13.6	30.2349	28.882	31.5878	29.2157	28.4808	29.9506			e4-	19	3
	13.7	30.309	28.9399	31.6782	29.2576	28.5149	30.0002			e4-	20	0
	13.8	30.3832	28.9976	31.7687	29.2994	28.549	30.0499			e4-	20	0
	13.9	30.4573	29.0553	31.8594	29.3413	28.583	30.0996			e4-	21	4
	14	30.5315	29.1129	31.9501	29.3832	28.617	30.1493			e4-	21	0
	14.1	30.6056	29.1704	32.0409	29.425	28.651	30.1991			e4-	21	3
	14.2	30.6798	29.2278	32.1318	29.4669	28.6849	30.2489			e4-	21	2
	14.3	30.7539	29.2851	32.2227	29.5088	28.7188	30.2988			e4-	21	11
	14.4	30.8281	29.3424	32.3138	29.5507	28.7527	30.3486			e4-	21	11
	14.5	30.9022	29.3996	32.4049	29.5925	28.7865	30.3986			e4-	21	2
	14.6	30.9764	29.4567	32.4961	29.6344	28.8203	30.4485			e4-	22	1
	14.7	31.0505	29.5137	32.5874	29.6763	28.8541	30.4985			e4-	22	1
	14.8	31.1247	29.5707	32.6787	29.7181	28.8878	30.5485			e4-	22	5
	14.9	31.1988	29.6276	32.7701	29.76	28.9215	30.5985			e4-	22	2
	15	31.273	29.6844	32.8616	29.8019	28.9552	30.6486			e4-	22	11
	15.1	31.3471	29.7412	32.9531	29.8438	28.9889	30.6986			e4-	22	12
	15.2	31.4213	29.7979	33.0447	29.8856	29.0225	30.7488			e4-	22	1
	15.3	31.4955	29.8546	33.1363	29.9275	29.0561	30.7989			e4-	22	4
	15.4	31.5696	29.9112	33.228	29.9694	29.0897	30.8491			e4-	22	1
	15.5	31.6438	29.9677	33.3198	30.0112	29.1232	30.8992			e4-	23	4
	15.6	31.7179	30.0242	33.4116	30.0531	29.1568	30.9494			e4-	23	4
	15.7	31.7921	30.0807	33.5035	30.095	29.1903	30.9997			e4-	23	13
	15.8	31.8662	30.137	33.5954	30.1369	29.2238	31.0499			e4-	23	3
	15.9	31.9404	30.1934	33.6873	30.1787	29.2573	31.1002			e4-	23	11
	16	32.0145	30.2497	33.7793	30.2206	29.2907	31.1505			e4-	23	4
	16.1	32.0887	30.3059	33.8714	30.2625	29.3241	31.2008			e4-	23	3
	16.2	32.1628	30.3621	33.9635	30.3043	29.3576	31.2511			e4-	23	4
	16.3	32.237	30.4183	34.0556	30.3462	29.3909	31.3015			e4-	24	1
	16.4	32.3111	30.4744	34.1478	30.3881	29.4243	31.3518			e4-	24	1
	16.5	32.3853	30.5305	34.24	30.43	29.4577	31.4022			e4-	24	2
	16.6	32.4594	30.5866	34.3323	30.4718	29.491	31.4526			e4-	24	1
	16.7	32.5336	30.6426	34.4246	30.5137	29.5243	31.5031			e4-	24	3
	16.8	32.6077	30.6986	34.5169	30.5556	29.5576	31.5535			e4-	24	5
	16.9	32.6819	30.7545	34.6093	30.5974	29.5909	31.6039			e4-	24	1
	17	32.756	30.8104	34.7017	30.6393	29.6242	31.6544			e4-	24	1
	17.1	32.8302	30.8663	34.7941	30.6812	29.6575	31.7049			e4-	24	5
	17.2	32.9043	30.9221	34.8866	30.7231	29.6907	31.7554			e4-	24	2
	17.3	32.9785	30.9779	34.9791	30.7649	29.7239	31.8059			e4-	24	4
	17.4	33.0526	31.0337	35.0716	30.8068	29.7571	31.8564			e4-	24	11
	17.5	33.1268	31.0894	35.1642	30.8487	29.7903	31.907			e4-	24	5
	17.6	33.2009	31.1451	35.2567	30.8905	29.8235	31.9575			e4-	24	4
	17.7	33.2751	31.2008	35.3494	30.9324	29.8567	32.0081			e4-	24	6
	17.8	33.3492	31.2565	35.442	30.9743	29.8899	32.0587			e4-	24	2
	17.9	33.4234	31.3121	35.5347	31.0162	29.923	32.1093			e4-	25	9
	18	33.4975	31.3677	35.6274	31.058	29.9562	32.1599			e4-	25	3
	18.1	33.5717	31.4233	35.7201	31.0999	29.9893	32.2105			e4-	25	11
	18.2	33.6458	31.4788	35.8129	31.1418	30.0224	32.2611			e4-	25	1
	18.3	33.72	31.5343	35.9056	31.1836	30.0555	32.3118			e4-	25	3
	18.4	33.7941	31.5898	35.9984	31.2255	30.0886	32.3624			e4-	25	4
	18.5	33.8683	31.6453	36.0913	31.2674	30.1217	32.4131			e4-	25	0
	18.6	33.9424	31.7008	36.1841	31.3092	30.1547	32.4638			e4-	25	2
	18.7	34.0166	31.7562	36.277	31.3511	30.1878	32.5145			e4-	25	5
	18.8	34.0907	31.8116	36.3699	31.393	30.2208	32.5652			e4-	25	5
	18.9	34.1649	31.867	36.4628	31.4349	30.2539	32.6159			e4-	25	3
	19	34.239	31.9224	36.5557	31.4767	30.2869	32.6666			e4-	25	7
	19.1	34.3132	31.9778	36.6487	31.5186	30.3199	32.7173			e4-	25	4
	19.2	34.3874	32.0331	36.7416	31.5605	30.3529	32.768			e4-	25	7
	19.3	34.4615	32.0884	36.8346	31.6023	30.3859	32.8188			e4-	25	5
	19.4	34.5357	32.1437	36.9276	31.6442	30.4189	32.8695			e4-	25	2
	19.5	34.6098	32.199	37.0206	31.6861	30.4519	32.9203			e4-	25	2
	19.6	34.684	32.2542	37.1137	31.728	30.4849	32.9711			e4-	25	4
	19.7	34.7581	32.3095	37.2067	31.7698	30.5178	33.0218			e4-	25	11
	19.8	34.8323	32.3647	37.2998	31.8117	30.5508	33.0726			e4-	25	7
	19.9	34.9064	32.4199	37.3929	31.8536	30.5837	33.1234			e4-	25	5
	20	34.9806	32.4751	37.486	31.8954	30.6167	33.1742			e4-	26	5
	20.1	35.0547	32.5303	37.5792	31.9373	30.6496	33.225			e4-	26	0
	20.2	35.1289	32.5854	37.6723	31.9792	30.6825	33.2758			e4-	26	9
	20.3	35.203	32.6406	37.7655	32.0211	30.7155	33.3267			e4-	26	0
	20.4	35.2772	32.6957	37.8586	32.0629	30.7484	33.3775			e4-	26	2
	20.5	35.3513	32.7508	37.9518	32.1048	30.7813	33.4283			e4-	26	11
	20.6	35.4255	32.8059	38.045	32.1467	30.8142	33.4792			e4-	26	4
	20.7	35.4996	32.861	38.1382	32.1885	30.8471	33.53			e4-	26	0
	20.8	35.5738	32.9161	38.2314	32.2304	30.8799	33.5809			e4-	26	3
	20.9	35.6479	32.9712	38.3247	32.2723	30.9128	33.6317			e4-	26	1
	21	35.7221	33.0262	38.4179	32.3142	30.9457	33.6826			e4-	26	11
										e4-	26	5
										e4-	26	1
										e4-	26	2
										e4-	26	4
										e4-	26	4
										e4-	26	8
										e4-	26	11
										e4-	26	2
										e4-	26	4
										e4-	26	2
										e4-	26	2
										e4-	27	4
										e4-	27	5
										e4-	27	1
										e4-	27	6
										e4-	27	4
										e4-	27	7
										e4-	27	11
										e4-	27	5
										e4-	27	7
										e4-	27	11
										e4-	27	12
										e4-	27	14
										e4-	27	1
										e4-	27	3
										e4-	27	3
										e4-	27	7
										e4-	27	6
										e4-	27	5
										e4-	27	9
										e4-	27	9
										e4-	27	16
										e4-	27	7
										e4-	27	4
										e4-	27	5
										e4-	27	4
										e4-	27	14
										e4-	27	9
										e4-	27	11
										e4-	27	1
										e4-	28	15
										e4-	28	6
										e4-	28	6
										e4-	28	4
										e4-	28	6
										e4-	28	0
										e4-	28	3
										e4-	28	10
										e4-	28	13
										e4-	28	4
										e4-	28	5
										e4-	28	6
										e4-	28	5
										e4-	28	11
										e4-	28	9
										e4-	28	11
										e4-	28	11
										e4-	28	5
										e4-	28	12
										e4-	28	0
										e4-	28	5
										e4-	28	3
										e4-	28	6
										e4-	28	1
										e4-	28	5
										e4-	28	3
										e4-	28	7
										e4-	28	7
										e4-	28	5
										e4-	28	14
										e4-	28	11
										e4-	28	7
										e4-	28	14
										e4-	28	3
										e4-	28	6
										e4-	28	2
										e4-	28	3
										e4-	28	5
										e4-	28	1
										e4-	28	6
										e4-	28	4
										e4-	28	0
										e4-	28	2
										e4-	29	7
										e4-	29	14
										e4-	29	11
										e4-	29	4
										e4-	29	12
										e4-	29	4
										e4-	29	12
										e4-	29	11
										e4-	29	10
										e4-	29	11
										e4-	29	1
										e4-	29	7
										e4-	29	11
										e4-	29	9
										e4-	29	11
										e4-	29	5
										e4-	29	9
										e4-	29	3
										e4-	29	11
										e4-	29	12
										e4-	29	11
										e4-	29	11
										e4-	29	11
										e4-	29	8
										e4-	29	11
										e4-	29	7
										e4-	29	0
										e4-	29	13
										e4-	29	5
										e4-	29	14
										e4-	29	11
										e4-	29	12
										e4-	29	11
										e4-	29	11
										e4-	29	11
										e4-	29	11
										e4-	29	11
										e4-	29	6
										e4-	29	4
										e4-	29	3
										e4-	29	3
										e4-	29	5
										e4-	29	4
										e4-	29	16
										e4-	29	3
										e4-	29	2
										e4-	29	7
										e4-	29	10
										e4-	29	5
										e4-	29	13
										e4-	29	14
										e4-	29	11
										e4-	29	17
										e4-	29	9
										e4-	29	3
										e4-	29	7
										e4-	29	11
										e4-	29	11
										e4-	29	15
										e4-	29	9
										e4-	29	11
										e4-	29	5
										e4-	29	9
										e4-	29	11
										e4-	29	5
										e4-	29	14
										e4-	29	13
										e4-	29	8
										e4-	29	9
										e4-	29	5
										e4-	29	7
										e4-	29	9
										e4-	29	16
										e4-	29	13
										e4-	29	5
										e4-	29	2
										e4-	29	5
										e4-	29	11
										e4-	29	15
										e4-	29	2
										e4-	29	5
										e4-	29	5
										e4-	29	7
										e4-	29	13
										e4-	29	11
										e4-	29	12
										e4-	29	13
										e4-	29	21
										e4-	29	9
										e4-	29	11
										e4-	29	1
										e4-	29	7
										e4-	29	9
										e4-	29	1
										e4-	29	5
										e4-	29	5
										e4-	29	5
										e4-	29	6
										e4-	30	11
										e4-	30	12
										e4-	30	9
										e4-	30	4
										e4-	30	9
										e4-	30	11
										e4-	30	13
										e4-	30	11
										e4-	30	11
										e4-	30	11
										e4-	30	7
										e4-	30	7
										e4-	30	10
										e4-	30	6
										e4-	30	7
										e4-	30	5
										e4-	30	11
										e4-	30	12
										e4-	30	11
										e4-	30	13
										e4-	30	11
										e4-	30	11
										e4-	30	9
										e4-	30	5
										e4-	30	14
										e4-	30	14
										e4-	30	11
										e4-	30	4
										e4-	30	14
										e4-	30	11
										e4-	30	12
										e4-	30	6
										e4-	30	8
										e4-	30	12
										e4-	30	13
										e4-	30	11
										e4-	30	15
										e4-	30	11
										e4-	30	5
										e4-	30	7
										e4-	30	13
										e4-	30	11
										e4-	30	5
										e4-	30	5
										e4-	30	1
										e4-	30	10
										e4-	30	8
										e4-	30	11
										e4-	30	11
										e4-	30	11
										e4-	30	11
										e4-	30	11
										e4-	30	11
										e4-	30	15
										e4-	30	13
										e4-	30	2
										e4-	30	13
										e4-	30	4
										e4-	30	8
										e4-	30	13
										e4-	30	12
										e4-	30	5
										e4-	30	16
										e4-	30	5
										e4-	30	12
										e4-	30	11
										e4-	30	11
										e4-	30	11
										e4-	30	11
										e4-	30	0
										e4-	30	11
										e4-	30	14
										e4-	30	11
										e4-	30	17
										e4-	30	11
										e4-	30	11
										e4-	30	7
										e4-	30	11
										e4-	30	8
										e4-	30	7
										e4-	30	11
										e4-	30	3
										e4-	30	9
										e4-	30	13
										e4-	30	18
										e4-	30	14
										e4-	30	16
										e4-	30	13
										e4-	30	5
										e4-	30	6
										e4-	30	15
										e4-	30	13
										e4-	30	7
										e4-	30	11
										e4-	30	7
										e4-	30	2
										e4-	30	5
										e4-	30	5
										e4-	30	5
										e4-	30	6
										e4-	30	4
										e4-	30	11
										e4-	30	7
										e4-	30	11
										e4-	30	16
										e4-	30	11
										e4-	30	15
										e4-	30	5
										e4-	30	15
										e4-	30	15
										e4-	30	12
										e4-	30	13
										e4-	30	7
										e4-	30	11
										e4-	30	1
										e4-	30	5
										e4-	30	11
										e4-	30	9
										e4-	30	2
										e4-	30	11
										e4-	30	14
										e4-	30	3
										e4-	30	5
										e4-	30	1
										e4-	30	11
										e4-	30	16
										e4-	30	7
										e4-	30	16
										e4-	30	11
										e4-	30	5
										e4-	30	11
										e4-	30	11
										e4-	30	5
										e4-	30	20
										e4-	30	5
										e4-	30	8
										e4-	30	10
										e4-	30	11
										e4-	30	7
										e4-	30	15
										e4-	30	11
										e4-	30	0
										e4+	16	4
										e4+	21	0
										e4+	24	11
										e4+	27	8
										e4+	27	11
										e4+	28	11
										e4+	29	5
										e4+	29	11
										e4+	30	11
										e4+	30	12
										e4+	30	7
										e4+	30	13
										e4+	30	11
										e4+	5	3
										e4+	7	2
										e4+	9	5
										e4+	12	2
										e4+	12	0
										e4+	12	3
										e4+	13	2
										e4+	13	7
										e4+	14	9
										e4+	15	7
										e4+	17	5
										e4+	18	1
										e4+	19	5
										e4+	19	5
										e4+	19	5
										e4+	21	5
										e4+	22	2
										e4+	23	3
										e4+	23	2
										e4+	23	9
										e4+	23	8
										e4+	24	11
										e4+	24	3
										e4+	24	2
										e4+	24	5
										e4+	24	5
										e4+	24	11
										e4+	24	5
										e4+	25	3
										e4+	25	12
										e4+	25	5
										e4+	26	3
										e4+	26	9
										e4+	26	13
										e4+	26	5
										e4+	26	5
										e4+	26	2
										e4+	26	9
										e4+	27	11
										e4+	27	11
										e4+	27	16
										e4+	27	8
										e4+	27	5
										e4+	27	11
										e4+	27	4
										e4+	27	4
										e4+	27	5
										e4+	28	11
										e4+	28	8
										e4+	28	4
										e4+	28	8
										e4+	28	6
										e4+	28	8
										e4+	28	5
										e4+	29	11
										e4+	29	8
										e4+	29	5
										e4+	29	11
										e4+	29	8
										e4+	29	8
										e4+	29	7
										e4+	29	13
										e4+	29	11
										e4+	29	12
										e4+	29	14
										e4+	29	11
										e4+	29	6
										e4+	29	5
										e4+	29	11
										e4+	29	7
										e4+	29	10
										e4+	29	14
										e4+	29	11
										e4+	29	1
										e4+	29	5
										e4+	29	6
										e4+	29	11
										e4+	29	0
										e4+	29	12
										e4+	29	11
										e4+	29	8
										e4+	29	11
										e4+	29	15
										e4+	30	13
										e4+	30	11
										e4+	30	11
										e4+	30	9
										e4+	30	6
										e4+	30	4
										e4+	30	11
										e4+	30	11
										e4+	30	13
										e4+	30	11
										e4+	30	15
										e4+	30	7
										e4+	30	13
										e4+	30	16
										e4+	30	11
										e4+	30	13
										e4+	30	14
										e4+	30	11
										e4+	30	14
										e4+	30	9
										e4+	30	12
										e4+	30	11
										e4+	30	13
										e4+	30	11
										e4+	30	11
										e4+	30	11
										e4+	30	13
										e4+	30	11
										e4+	30	5
										e4+	30	13
										e4+	30	4
										e4+	30	11
										e4+	30	4
										e4+	30	3
										e4+	7	4
										e4+	16	4
										e4+	21	3
										e4+	24	5
										e4+	27	5
										e4+	29	10
										e4+	29	15
										e4+	30	10
										e4+	30	7
										e4+	30	11
										e4+	30	11

## Sheet: Figure3b
Plot data	education	e2- fit	e2- lwr	e2- upr	e2+ fit	e2+ lwr	e2+ upr		Input data	Group	MMSE	Education
	0	22.5652	21.7437	23.3867	25.3445	23.7765	26.9126			e2+	27	2
	0.1	22.6158	21.8024	23.4291	25.371	23.8186	26.9233			e2+	30	16
	0.2	22.6663	21.8611	23.4715	25.3974	23.8607	26.9342			e2+	30	5
	0.3	22.7169	21.9198	23.5139	25.4239	23.9027	26.945			e2+	30	4
	0.4	22.7674	21.9785	23.5563	25.4503	23.9447	26.956			e2+	1	4
	0.5	22.818	22.0371	23.5988	25.4768	23.9866	26.967			e2+	10	4
	0.6	22.8685	22.0957	23.6414	25.5032	24.0284	26.978			e2+	18	5
	0.7	22.9191	22.1542	23.6839	25.5297	24.0702	26.9892			e2+	19	5
	0.8	22.9696	22.2128	23.7265	25.5561	24.1119	27.0004			e2+	21	0
	0.9	23.0202	22.2712	23.7691	25.5826	24.1535	27.0117			e2+	21	5
	1	23.0707	22.3297	23.8118	25.609	24.1951	27.023			e2+	22	1
	1.1	23.1213	22.3881	23.8545	25.6355	24.2365	27.0345			e2+	24	11
	1.2	23.1718	22.4465	23.8972	25.6619	24.2779	27.046			e2+	24	10
	1.3	23.2224	22.5048	23.94	25.6884	24.3192	27.0576			e2+	24	2
	1.4	23.273	22.5631	23.9828	25.7148	24.3604	27.0692			e2+	25	11
	1.5	23.3235	22.6213	24.0257	25.7413	24.4016	27.081			e2+	25	0
	1.6	23.3741	22.6795	24.0686	25.7677	24.4426	27.0929			e2+	25	7
	1.7	23.4246	22.7376	24.1116	25.7942	24.4836	27.1048			e2+	25	2
	1.8	23.4752	22.7957	24.1546	25.8207	24.5244	27.1169			e2+	26	5
	1.9	23.5257	22.8538	24.1977	25.8471	24.5652	27.129			e2+	26	3
	2	23.5763	22.9118	24.2408	25.8736	24.6058	27.1413			e2+	26	3
	2.1	23.6268	22.9697	24.2839	25.9	24.6464	27.1536			e2+	26	3
	2.2	23.6774	23.0276	24.3272	25.9265	24.6868	27.1661			e2+	26	0
	2.3	23.7279	23.0854	24.3704	25.9529	24.7271	27.1787			e2+	26	14
	2.4	23.7785	23.1432	24.4138	25.9794	24.7673	27.1914			e2+	26	5
	2.5	23.829	23.2009	24.4572	26.0058	24.8074	27.2042			e2+	26	3
	2.6	23.8796	23.2586	24.5006	26.0323	24.8473	27.2172			e2+	26	4
	2.7	23.9302	23.3162	24.5442	26.0587	24.8871	27.2303			e2+	26	14
	2.8	23.9807	23.3737	24.5877	26.0852	24.9268	27.2435			e2+	26	13
	2.9	24.0313	23.4311	24.6314	26.1116	24.9664	27.2569			e2+	27	5
	3	24.0818	23.4885	24.6751	26.1381	25.0058	27.2704			e2+	27	14
	3.1	24.1324	23.5458	24.719	26.1645	25.045	27.2841			e2+	27	11
	3.2	24.1829	23.603	24.7628	26.191	25.0841	27.2979			e2+	27	13
	3.3	24.2335	23.6601	24.8068	26.2174	25.123	27.3118			e2+	27	5
	3.4	24.284	23.7172	24.8509	26.2439	25.1618	27.326			e2+	27	4
	3.5	24.3346	23.7742	24.895	26.2703	25.2003	27.3403			e2+	27	0
	3.6	24.3851	23.8311	24.9392	26.2968	25.2388	27.3548			e2+	27	5
	3.7	24.4357	23.8878	24.9835	26.3232	25.277	27.3695			e2+	28	8
	3.8	24.4863	23.9445	25.028	26.3497	25.315	27.3844			e2+	28	7
	3.9	24.5368	24.0011	25.0725	26.3761	25.3528	27.3994			e2+	28	4
	4	24.5874	24.0576	25.1171	26.4026	25.3905	27.4147			e2+	28	3
	4.1	24.6379	24.114	25.1618	26.429	25.4279	27.4302			e2+	28	2
	4.2	24.6885	24.1703	25.2066	26.4555	25.4651	27.4459			e2+	28	8
	4.3	24.739	24.2265	25.2516	26.4819	25.5021	27.4618			e2+	29	8
	4.4	24.7896	24.2825	25.2966	26.5084	25.5388	27.478			e2+	29	13
	4.5	24.8401	24.3384	25.3418	26.5348	25.5753	27.4944			e2+	29	11
	4.6	24.8907	24.3942	25.3871	26.5613	25.6116	27.511			e2+	29	9
	4.7	24.9412	24.4499	25.4326	26.5878	25.6476	27.528			e2+	29	11
	4.8	24.9918	24.5055	25.4781	26.6142	25.6833	27.5451			e2+	29	10
	4.9	25.0423	24.5609	25.5238	26.6407	25.7187	27.5626			e2+	29	11
	5	25.0929	24.6162	25.5696	26.6671	25.7539	27.5803			e2+	29	11
	5.1	25.1435	24.6713	25.6156	26.6936	25.7888	27.5983			e2+	29	11
	5.2	25.194	24.7263	25.6618	26.72	25.8234	27.6166			e2+	29	16
	5.3	25.2446	24.7811	25.7081	26.7465	25.8577	27.6352			e2+	29	5
	5.4	25.2951	24.8357	25.7545	26.7729	25.8917	27.6541			e2+	29	2
	5.5	25.3457	24.8902	25.8011	26.7994	25.9254	27.6733			e2+	29	18
	5.6	25.3962	24.9446	25.8479	26.8258	25.9587	27.6929			e2+	29	3
	5.7	25.4468	24.9987	25.8948	26.8523	25.9917	27.7128			e2+	29	11
	5.8	25.4973	25.0527	25.9419	26.8787	26.0244	27.7331			e2+	29	5
	5.9	25.5479	25.1066	25.9892	26.9052	26.0567	27.7537			e2+	29	11
	6	25.5984	25.1602	26.0367	26.9316	26.0886	27.7746			e2+	29	11
	6.1	25.649	25.2136	26.0843	26.9581	26.1202	27.7959			e2+	29	4
	6.2	25.6995	25.2669	26.1322	26.9845	26.1514	27.8176			e2+	30	11
	6.3	25.7501	25.32	26.1802	27.011	26.1823	27.8397			e2+	30	5
	6.4	25.8007	25.3728	26.2285	27.0374	26.2127	27.8621			e2+	30	9
	6.5	25.8512	25.4255	26.2769	27.0639	26.2428	27.885			e2+	30	14
	6.6	25.9018	25.478	26.3256	27.0903	26.2725	27.9082			e2+	30	10
	6.7	25.9523	25.5302	26.3744	27.1168	26.3017	27.9319			e2+	30	3
	6.8	26.0029	25.5823	26.4235	27.1432	26.3306	27.9559			e2+	30	11
	6.9	26.0534	25.6341	26.4727	27.1697	26.359	27.9803			e2+	30	11
	7	26.104	25.6857	26.5222	27.1961	26.3871	28.0052			e2+	30	8
	7.1	26.1545	25.7372	26.5719	27.2226	26.4147	28.0305			e2+	30	10
	7.2	26.2051	25.7883	26.6218	27.249	26.4419	28.0562			e2+	30	6
	7.3	26.2556	25.8393	26.672	27.2755	26.4687	28.0823			e2+	30	4
	7.4	26.3062	25.8901	26.7223	27.3019	26.4951	28.1088			e2+	30	9
	7.5	26.3568	25.9406	26.7729	27.3284	26.5211	28.1357			e2+	30	8
	7.6	26.4073	25.991	26.8236	27.3549	26.5466	28.1631			e2+	30	11
	7.7	26.4579	26.0411	26.8746	27.3813	26.5718	28.1909			e2+	30	2
	7.8	26.5084	26.091	26.9258	27.4078	26.5965	28.219			e2+	30	7
	7.9	26.559	26.1407	26.9773	27.4342	26.6208	28.2476			e2+	30	5
	8	26.6095	26.1901	27.0289	27.4607	26.6447	28.2766			e2+	30	5
	8.1	26.6601	26.2394	27.0808	27.4871	26.6682	28.306			e2+	30	12
	8.2	26.7106	26.2884	27.1328	27.5136	26.6913	28.3358			e2+	30	5
	8.3	26.7612	26.3373	27.1851	27.54	26.714	28.366			e2+	30	1
	8.4	26.8117	26.3859	27.2376	27.5665	26.7363	28.3966			e2+	30	2
	8.5	26.8623	26.4343	27.2903	27.5929	26.7583	28.4275			e2+	30	7
	8.6	26.9128	26.4825	27.3431	27.6194	26.7799	28.4589			e2+	30	5
	8.7	26.9634	26.5306	27.3962	27.6458	26.801	28.4906			e2+	30	19
	8.8	27.014	26.5784	27.4495	27.6723	26.8219	28.5227			e2+	30	2
	8.9	27.0645	26.6261	27.503	27.6987	26.8424	28.5551			e2+	16	4
	9	27.1151	26.6735	27.5566	27.7252	26.8625	28.5879			e2+	21	0
	9.1	27.1656	26.7208	27.6104	27.7516	26.8823	28.621			e2+	24	11
	9.2	27.2162	26.7679	27.6644	27.7781	26.9017	28.6544			e2+	27	8
	9.3	27.2667	26.8148	27.7186	27.8045	26.9209	28.6882			e2+	27	11
	9.4	27.3173	26.8616	27.773	27.831	26.9397	28.7223			e2+	28	11
	9.5	27.3678	26.9082	27.8275	27.8574	26.9582	28.7567			e2+	29	5
	9.6	27.4184	26.9546	27.8821	27.8839	26.9764	28.7914			e2+	29	11
	9.7	27.4689	27.0009	27.937	27.9103	26.9943	28.8264			e2+	30	11
	9.8	27.5195	27.047	27.992	27.9368	27.0119	28.8617			e2+	30	12
	9.9	27.5701	27.093	28.0471	27.9632	27.0293	28.8972			e2+	30	7
	10	27.6206	27.1388	28.1024	27.9897	27.0463	28.933			e2+	30	13
	10.1	27.6712	27.1845	28.1578	28.0161	27.0632	28.9691			e2+	30	11
	10.2	27.7217	27.2301	28.2134	28.0426	27.0797	29.0055			e2-	0	11
	10.3	27.7723	27.2755	28.269	28.069	27.096	29.0421			e2-	2	11
	10.4	27.8228	27.3208	28.3249	28.0955	27.1121	29.0789			e2-	3	3
	10.5	27.8734	27.366	28.3808	28.122	27.128	29.1159			e2-	4	2
	10.6	27.9239	27.411	28.4368	28.1484	27.1436	29.1532			e2-	4	1
	10.7	27.9745	27.4559	28.493	28.1749	27.159	29.1907			e2-	6	2
	10.8	28.025	27.5008	28.5493	28.2013	27.1742	29.2284			e2-	7	5
	10.9	28.0756	27.5455	28.6057	28.2278	27.1892	29.2663			e2-	7	0
	11	28.1261	27.5901	28.6622	28.2542	27.204	29.3044			e2-	9	2
	11.1	28.1767	27.6346	28.7188	28.2807	27.2187	29.3427			e2-	9	5
	11.2	28.2273	27.679	28.7755	28.3071	27.2331	29.3811			e2-	10	0
	11.3	28.2778	27.7233	28.8323	28.3336	27.2474	29.4198			e2-	10	0
	11.4	28.3284	27.7675	28.8892	28.36	27.2615	29.4586			e2-	11	9
	11.5	28.3789	27.8117	28.9462	28.3865	27.2754	29.4976			e2-	12	3
	11.6	28.4295	27.8557	29.0032	28.4129	27.2891	29.5367			e2-	12	7
	11.7	28.48	27.8997	29.0604	28.4394	27.3028	29.576			e2-	12	2
	11.8	28.5306	27.9436	29.1176	28.4658	27.3162	29.6154			e2-	12	4
	11.9	28.5811	27.9874	29.1749	28.4923	27.3295	29.655			e2-	12	3
	12	28.6317	28.0311	29.2323	28.5187	27.3427	29.6947			e2-	12	5
	12.1	28.6822	28.0748	29.2897	28.5452	27.3558	29.7346			e2-	12	2
	12.2	28.7328	28.1183	29.3472	28.5716	27.3687	29.7746			e2-	13	5
	12.3	28.7833	28.1619	29.4048	28.5981	27.3815	29.8147			e2-	13	8
	12.4	28.8339	28.2053	29.4625	28.6245	27.3941	29.8549			e2-	13	6
	12.5	28.8845	28.2487	29.5202	28.651	27.4067	29.8953			e2-	13	4
	12.6	28.935	28.292	29.578	28.6774	27.4191	29.9358			e2-	14	3
	12.7	28.9856	28.3353	29.6358	28.7039	27.4314	29.9763			e2-	14	4
	12.8	29.0361	28.3785	29.6937	28.7303	27.4437	30.017			e2-	14	8
	12.9	29.0867	28.4217	29.7516	28.7568	27.4558	30.0578			e2-	14	3
	13	29.1372	28.4648	29.8096	28.7832	27.4678	30.0987			e2-	14	5
	13.1	29.1878	28.5079	29.8677	28.8097	27.4797	30.1397			e2-	14	2
	13.2	29.2383	28.5509	29.9258	28.8361	27.4916	30.1807			e2-	14	3
	13.3	29.2889	28.5938	29.984	28.8626	27.5033	30.2219			e2-	15	5
	13.4	29.3394	28.6367	30.0421	28.8891	27.5149	30.2632			e2-	15	5
	13.5	29.39	28.6796	30.1004	28.9155	27.5265	30.3045			e2-	16	2
	13.6	29.4406	28.7224	30.1587	28.942	27.538	30.3459			e2-	16	2
	13.7	29.4911	28.7652	30.217	28.9684	27.5494	30.3874			e2-	16	5
	13.8	29.5417	28.8079	30.2754	28.9949	27.5607	30.429			e2-	16	1
	13.9	29.5922	28.8506	30.3338	29.0213	27.572	30.4706			e2-	17	13
	14	29.6428	28.8933	30.3922	29.0478	27.5832	30.5124			e2-	17	5
	14.1	29.6933	28.9359	30.4507	29.0742	27.5943	30.5541			e2-	18	1
	14.2	29.7439	28.9785	30.5092	29.1007	27.6053	30.596			e2-	18	4
	14.3	29.7944	29.0211	30.5678	29.1271	27.6163	30.6379			e2-	18	0
	14.4	29.845	29.0636	30.6264	29.1536	27.6272	30.6799			e2-	18	6
	14.5	29.8955	29.1061	30.685	29.18	27.6381	30.722			e2-	19	0
	14.6	29.9461	29.1485	30.7436	29.2065	27.6489	30.7641			e2-	19	7
	14.7	29.9966	29.191	30.8023	29.2329	27.6596	30.8062			e2-	19	11
	14.8	30.0472	29.2334	30.861	29.2594	27.6703	30.8484			e2-	19	1
	14.9	30.0978	29.2757	30.9198	29.2858	27.6809	30.8907			e2-	19	3
	15	30.1483	29.3181	30.9786	29.3123	27.6915	30.9331			e2-	20	0
	15.1	30.1989	29.3604	31.0374	29.3387	27.702	30.9754			e2-	20	0
	15.2	30.2494	29.4026	31.0962	29.3652	27.7125	31.0179			e2-	21	4
	15.3	30.3	29.4449	31.155	29.3916	27.7229	31.0603			e2-	21	0
	15.4	30.3505	29.4871	31.2139	29.4181	27.7333	31.1029			e2-	21	3
	15.5	30.4011	29.5293	31.2728	29.4445	27.7436	31.1454			e2-	21	2
	15.6	30.4516	29.5715	31.3317	29.471	27.7539	31.1881			e2-	21	11
	15.7	30.5022	29.6137	31.3907	29.4974	27.7642	31.2307			e2-	21	11
	15.8	30.5527	29.6558	31.4497	29.5239	27.7744	31.2734			e2-	21	2
	15.9	30.6033	29.6979	31.5086	29.5503	27.7845	31.3162			e2-	22	1
	16	30.6538	29.74	31.5677	29.5768	27.7947	31.3589			e2-	22	1
	16.1	30.7044	29.7821	31.6267	29.6032	27.8047	31.4018			e2-	22	5
	16.2	30.755	29.8242	31.6857	29.6297	27.8148	31.4446			e2-	22	2
	16.3	30.8055	29.8662	31.7448	29.6562	27.8248	31.4875			e2-	22	11
	16.4	30.8561	29.9082	31.8039	29.6826	27.8348	31.5304			e2-	22	12
	16.5	30.9066	29.9502	31.863	29.7091	27.8447	31.5734			e2-	22	1
	16.6	30.9572	29.9922	31.9222	29.7355	27.8546	31.6164			e2-	22	4
	16.7	31.0077	30.0342	31.9813	29.762	27.8645	31.6594			e2-	22	1
	16.8	31.0583	30.0761	32.0405	29.7884	27.8743	31.7025			e2-	23	4
	16.9	31.1088	30.118	32.0996	29.8149	27.8841	31.7456			e2-	23	4
	17	31.1594	30.1599	32.1588	29.8413	27.8939	31.7887			e2-	23	13
	17.1	31.2099	30.2018	32.218	29.8678	27.9037	31.8319			e2-	23	3
	17.2	31.2605	30.2437	32.2773	29.8942	27.9134	31.8751			e2-	23	11
	17.3	31.3111	30.2856	32.3365	29.9207	27.9231	31.9183			e2-	23	4
	17.4	31.3616	30.3274	32.3958	29.9471	27.9327	31.9615			e2-	23	3
	17.5	31.4122	30.3693	32.455	29.9736	27.9424	32.0048			e2-	23	4
	17.6	31.4627	30.4111	32.5143	30	27.952	32.0481			e2-	24	1
	17.7	31.5133	30.4529	32.5736	30.0265	27.9616	32.0914			e2-	24	1
	17.8	31.5638	30.4947	32.6329	30.0529	27.9711	32.1347			e2-	24	2
	17.9	31.6144	30.5365	32.6922	30.0794	27.9807	32.1781			e2-	24	1
	18	31.6649	30.5783	32.7516	30.1058	27.9902	32.2215			e2-	24	3
	18.1	31.7155	30.62	32.8109	30.1323	27.9997	32.2649			e2-	24	5
	18.2	31.766	30.6618	32.8703	30.1587	28.0091	32.3083			e2-	24	1
	18.3	31.8166	30.7035	32.9297	30.1852	28.0186	32.3518			e2-	24	1
	18.4	31.8671	30.7453	32.989	30.2116	28.028	32.3953			e2-	24	5
	18.5	31.9177	30.787	33.0484	30.2381	28.0374	32.4388			e2-	24	2
	18.6	31.9683	30.8287	33.1078	30.2645	28.0468	32.4823			e2-	24	4
	18.7	32.0188	30.8704	33.1673	30.291	28.0562	32.5258			e2-	24	11
	18.8	32.0694	30.912	33.2267	30.3174	28.0655	32.5694			e2-	24	5
	18.9	32.1199	30.9537	33.2861	30.3439	28.0748	32.613			e2-	24	4
	19	32.1705	30.9954	33.3456	30.3703	28.0841	32.6566			e2-	24	6
	19.1	32.221	31.037	33.405	30.3968	28.0934	32.7002			e2-	24	2
	19.2	32.2716	31.0787	33.4645	30.4233	28.1027	32.7438			e2-	25	9
	19.3	32.3221	31.1203	33.5239	30.4497	28.1119	32.7875			e2-	25	3
	19.4	32.3727	31.1619	33.5834	30.4762	28.1212	32.8311			e2-	25	11
	19.5	32.4232	31.2036	33.6429	30.5026	28.1304	32.8748			e2-	25	1
	19.6	32.4738	31.2452	33.7024	30.5291	28.1396	32.9185			e2-	25	3
	19.7	32.5243	31.2868	33.7619	30.5555	28.1488	32.9622			e2-	25	4
	19.8	32.5749	31.3284	33.8214	30.582	28.1579	33.006			e2-	25	0
	19.9	32.6255	31.3699	33.881	30.6084	28.1671	33.0497			e2-	25	2
	20	32.676	31.4115	33.9405	30.6349	28.1762	33.0935			e2-	25	5
	20.1	32.7266	31.4531	34	30.6613	28.1854	33.1373			e2-	25	5
	20.2	32.7771	31.4946	34.0596	30.6878	28.1945	33.1811			e2-	25	3
	20.3	32.8277	31.5362	34.1191	30.7142	28.2036	33.2249			e2-	25	7
	20.4	32.8782	31.5777	34.1787	30.7407	28.2126	33.2687			e2-	25	4
	20.5	32.9288	31.6193	34.2383	30.7671	28.2217	33.3125			e2-	25	7
	20.6	32.9793	31.6608	34.2979	30.7936	28.2308	33.3564			e2-	25	5
	20.7	33.0299	31.7023	34.3574	30.82	28.2398	33.4002			e2-	25	2
	20.8	33.0804	31.7439	34.417	30.8465	28.2488	33.4441			e2-	25	2
	20.9	33.131	31.7854	34.4766	30.8729	28.2579	33.488			e2-	25	4
	21	33.1816	31.8269	34.5362	30.8994	28.2669	33.5319			e2-	25	11
										e2-	25	7
										e2-	25	5
										e2-	26	5
										e2-	26	0
										e2-	26	9
										e2-	26	0
										e2-	26	2
										e2-	26	11
										e2-	26	4
										e2-	26	0
										e2-	26	3
										e2-	26	1
										e2-	26	11
										e2-	26	5
										e2-	26	1
										e2-	26	2
										e2-	26	4
										e2-	26	4
										e2-	26	8
										e2-	26	11
										e2-	26	2
										e2-	26	4
										e2-	26	2
										e2-	26	2
										e2-	27	4
										e2-	27	5
										e2-	27	1
										e2-	27	6
										e2-	27	4
										e2-	27	7
										e2-	27	11
										e2-	27	5
										e2-	27	7
										e2-	27	11
										e2-	27	12
										e2-	27	14
										e2-	27	1
										e2-	27	3
										e2-	27	3
										e2-	27	7
										e2-	27	6
										e2-	27	5
										e2-	27	9
										e2-	27	9
										e2-	27	16
										e2-	27	7
										e2-	27	4
										e2-	27	5
										e2-	27	4
										e2-	27	14
										e2-	27	9
										e2-	27	11
										e2-	27	1
										e2-	28	15
										e2-	28	6
										e2-	28	6
										e2-	28	4
										e2-	28	6
										e2-	28	0
										e2-	28	3
										e2-	28	10
										e2-	28	13
										e2-	28	4
										e2-	28	5
										e2-	28	6
										e2-	28	5
										e2-	28	11
										e2-	28	9
										e2-	28	11
										e2-	28	11
										e2-	28	5
										e2-	28	12
										e2-	28	0
										e2-	28	5
										e2-	28	3
										e2-	28	6
										e2-	28	1
										e2-	28	5
										e2-	28	3
										e2-	28	7
										e2-	28	7
										e2-	28	5
										e2-	28	14
										e2-	28	11
										e2-	28	7
										e2-	28	14
										e2-	28	3
										e2-	28	6
										e2-	28	2
										e2-	28	3
										e2-	28	5
										e2-	28	1
										e2-	28	6
										e2-	28	4
										e2-	28	0
										e2-	28	2
										e2-	29	7
										e2-	29	14
										e2-	29	11
										e2-	29	4
										e2-	29	12
										e2-	29	4
										e2-	29	12
										e2-	29	11
										e2-	29	10
										e2-	29	11
										e2-	29	1
										e2-	29	7
										e2-	29	11
										e2-	29	9
										e2-	29	11
										e2-	29	5
										e2-	29	9
										e2-	29	3
										e2-	29	11
										e2-	29	12
										e2-	29	11
										e2-	29	11
										e2-	29	11
										e2-	29	8
										e2-	29	11
										e2-	29	7
										e2-	29	0
										e2-	29	13
										e2-	29	5
										e2-	29	14
										e2-	29	11
										e2-	29	12
										e2-	29	11
										e2-	29	11
										e2-	29	11
										e2-	29	11
										e2-	29	11
										e2-	29	6
										e2-	29	4
										e2-	29	3
										e2-	29	3
										e2-	29	5
										e2-	29	4
										e2-	29	16
										e2-	29	3
										e2-	29	2
										e2-	29	7
										e2-	29	10
										e2-	29	5
										e2-	29	13
										e2-	29	14
										e2-	29	11
										e2-	29	17
										e2-	29	9
										e2-	29	3
										e2-	29	7
										e2-	29	11
										e2-	29	11
										e2-	29	15
										e2-	29	9
										e2-	29	11
										e2-	29	5
										e2-	29	9
										e2-	29	11
										e2-	29	5
										e2-	29	14
										e2-	29	13
										e2-	29	8
										e2-	29	9
										e2-	29	5
										e2-	29	7
										e2-	29	9
										e2-	29	16
										e2-	29	13
										e2-	29	5
										e2-	29	2
										e2-	29	5
										e2-	29	11
										e2-	29	15
										e2-	29	2
										e2-	29	5
										e2-	29	5
										e2-	29	7
										e2-	29	13
										e2-	29	11
										e2-	29	12
										e2-	29	13
										e2-	29	21
										e2-	29	9
										e2-	29	11
										e2-	29	1
										e2-	29	7
										e2-	29	9
										e2-	29	1
										e2-	29	5
										e2-	29	5
										e2-	29	5
										e2-	29	6
										e2-	30	11
										e2-	30	12
										e2-	30	9
										e2-	30	4
										e2-	30	9
										e2-	30	11
										e2-	30	13
										e2-	30	11
										e2-	30	11
										e2-	30	11
										e2-	30	7
										e2-	30	7
										e2-	30	10
										e2-	30	6
										e2-	30	7
										e2-	30	5
										e2-	30	11
										e2-	30	12
										e2-	30	11
										e2-	30	13
										e2-	30	11
										e2-	30	11
										e2-	30	9
										e2-	30	5
										e2-	30	14
										e2-	30	14
										e2-	30	11
										e2-	30	4
										e2-	30	14
										e2-	30	11
										e2-	30	12
										e2-	30	6
										e2-	30	8
										e2-	30	12
										e2-	30	13
										e2-	30	11
										e2-	30	15
										e2-	30	11
										e2-	30	5
										e2-	30	7
										e2-	30	13
										e2-	30	11
										e2-	30	5
										e2-	30	5
										e2-	30	1
										e2-	30	10
										e2-	30	8
										e2-	30	11
										e2-	30	11
										e2-	30	11
										e2-	30	11
										e2-	30	11
										e2-	30	11
										e2-	30	15
										e2-	30	13
										e2-	30	2
										e2-	30	13
										e2-	30	4
										e2-	30	8
										e2-	30	13
										e2-	30	12
										e2-	30	5
										e2-	30	16
										e2-	30	5
										e2-	30	12
										e2-	30	11
										e2-	30	11
										e2-	30	11
										e2-	30	11
										e2-	30	0
										e2-	30	11
										e2-	30	14
										e2-	30	11
										e2-	30	17
										e2-	30	11
										e2-	30	11
										e2-	30	7
										e2-	30	11
										e2-	30	8
										e2-	30	7
										e2-	30	11
										e2-	30	3
										e2-	30	9
										e2-	30	13
										e2-	30	18
										e2-	30	14
										e2-	30	16
										e2-	30	13
										e2-	30	5
										e2-	30	6
										e2-	30	15
										e2-	30	13
										e2-	30	7
										e2-	30	11
										e2-	30	7
										e2-	30	2
										e2-	30	5
										e2-	30	5
										e2-	30	5
										e2-	30	6
										e2-	30	4
										e2-	30	11
										e2-	30	7
										e2-	30	11
										e2-	30	16
										e2-	30	11
										e2-	30	15
										e2-	30	5
										e2-	30	15
										e2-	30	15
										e2-	30	12
										e2-	30	13
										e2-	30	7
										e2-	30	11
										e2-	30	1
										e2-	30	5
										e2-	30	11
										e2-	30	9
										e2-	30	2
										e2-	30	11
										e2-	30	14
										e2-	30	3
										e2-	30	5
										e2-	30	1
										e2-	30	11
										e2-	30	16
										e2-	30	7
										e2-	30	16
										e2-	30	11
										e2-	30	5
										e2-	30	11
										e2-	30	11
										e2-	30	5
										e2-	30	20
										e2-	30	5
										e2-	30	8
										e2-	30	10
										e2-	30	11
										e2-	30	7
										e2-	30	15
										e2-	30	11
										e2-	30	0
										e2-	5	3
										e2-	7	2
										e2-	9	5
										e2-	12	2
										e2-	12	0
										e2-	12	3
										e2-	13	2
										e2-	13	7
										e2-	14	9
										e2-	15	7
										e2-	17	5
										e2-	18	1
										e2-	19	5
										e2-	19	5
										e2-	19	5
										e2-	21	5
										e2-	22	2
										e2-	23	3
										e2-	23	2
										e2-	23	9
										e2-	23	8
										e2-	24	11
										e2-	24	3
										e2-	24	2
										e2-	24	5
										e2-	24	5
										e2-	24	11
										e2-	24	5
										e2-	25	3
										e2-	25	12
										e2-	25	5
										e2-	26	3
										e2-	26	9
										e2-	26	13
										e2-	26	5
										e2-	26	5
										e2-	26	2
										e2-	26	9
										e2-	27	11
										e2-	27	11
										e2-	27	16
										e2-	27	8
										e2-	27	5
										e2-	27	11
										e2-	27	4
										e2-	27	4
										e2-	27	5
										e2-	28	11
										e2-	28	8
										e2-	28	4
										e2-	28	8
										e2-	28	6
										e2-	28	8
										e2-	28	5
										e2-	29	11
										e2-	29	8
										e2-	29	5
										e2-	29	11
										e2-	29	8
										e2-	29	8
										e2-	29	7
										e2-	29	13
										e2-	29	11
										e2-	29	12
										e2-	29	14
										e2-	29	11
										e2-	29	6
										e2-	29	5
										e2-	29	11
										e2-	29	7
										e2-	29	10
										e2-	29	14
										e2-	29	11
										e2-	29	1
										e2-	29	5
										e2-	29	6
										e2-	29	11
										e2-	29	0
										e2-	29	12
										e2-	29	11
										e2-	29	8
										e2-	29	11
										e2-	29	15
										e2-	30	13
										e2-	30	11
										e2-	30	11
										e2-	30	9
										e2-	30	6
										e2-	30	4
										e2-	30	11
										e2-	30	11
										e2-	30	13
										e2-	30	11
										e2-	30	15
										e2-	30	7
										e2-	30	13
										e2-	30	16
										e2-	30	11
										e2-	30	13
										e2-	30	14
										e2-	30	11
										e2-	30	14
										e2-	30	9
										e2-	30	12
										e2-	30	11
										e2-	30	13
										e2-	30	11
										e2-	30	11
										e2-	30	11
										e2-	30	13
										e2-	30	11
										e2-	30	5
										e2-	30	13
										e2-	30	4
										e2-	30	11
										e2-	30	4
										e2-	30	3
										e2-	7	4
										e2-	16	4
										e2-	21	3
										e2-	24	5
										e2-	27	5
										e2-	29	10
										e2-	29	15
										e2-	30	10
										e2-	30	7
										e2-	30	11
										e2-	30	11

## Sheet: SuppFig1a
Plot data	age	lower_E2+	median_E2+	upper_E2+	lower_E2-	median_E2-	upper_E2-		Input data	Age	Group	MMSE
	18	26.8349	28.9006	31.3392	27.5528	28.5973	29.6098			30	e2+	27
	18.1	26.8473	28.9011	31.3203	27.5668	28.6038	29.6109			22	e2+	30
	18.2	26.8597	28.9025	31.2977	27.5808	28.6106	29.612			24	e2+	30
	18.3	26.8721	28.9053	31.2826	27.5948	28.6177	29.613			49	e2+	30
	18.4	26.8845	28.9054	31.2637	27.6088	28.6256	29.6141			52	e2+	1
	18.5	26.897	28.9089	31.2448	27.6228	28.6325	29.6151			48	e2+	10
	18.6	26.9068	28.9071	31.2259	27.6368	28.6397	29.6162			43	e2+	18
	18.7	26.9165	28.9053	31.207	27.6526	28.6463	29.6172			48	e2+	19
	18.8	26.9262	28.9074	31.1881	27.6703	28.6529	29.6183			38	e2+	21
	18.9	26.936	28.9073	31.1692	27.688	28.66	29.6193			49	e2+	21
	19	26.9457	28.9114	31.1503	27.7052	28.6663	29.6174			49	e2+	22
	19.1	26.9586	28.9138	31.1314	27.7196	28.6737	29.6153			46	e2+	24
	19.2	26.9727	28.9131	31.111	27.7341	28.6805	29.6133			52	e2+	24
	19.3	26.9966	28.9148	31.0911	27.7485	28.6886	29.6112			55	e2+	24
	19.4	27.009	28.9148	31.0748	27.7629	28.695	29.6089			47	e2+	25
	19.5	27.0215	28.9154	31.0559	27.7774	28.702	29.6061			52	e2+	25
	19.6	27.0333	28.9173	31.037	27.7929	28.7104	29.6033			53	e2+	25
	19.7	27.0438	28.9194	31.0181	27.8088	28.718	29.6005			62	e2+	25
	19.8	27.0534	28.921	30.9992	27.8252	28.7236	29.5977			27	e2+	26
	19.9	27.063	28.9224	30.9803	27.8423	28.7308	29.5951			33	e2+	26
	20	27.0768	28.9241	30.9614	27.8563	28.738	29.5966			36	e2+	26
	20.1	27.0945	28.9272	30.9552	27.8722	28.7458	29.5945			38	e2+	26
	20.2	27.1085	28.9277	30.9553	27.8881	28.7533	29.5881			41	e2+	26
	20.3	27.1209	28.93	30.9514	27.9035	28.7594	29.5878			41	e2+	26
	20.4	27.1333	28.9321	30.9319	27.9198	28.7667	29.5881			45	e2+	26
	20.5	27.1457	28.9343	30.9109	27.9356	28.774	29.5861			45	e2+	26
	20.6	27.1655	28.9366	30.8905	27.9514	28.7815	29.5839			47	e2+	26
	20.7	27.1745	28.9394	30.8698	27.9672	28.7885	29.5819			50	e2+	26
	20.8	27.1835	28.9421	30.8491	27.9818	28.7958	29.5819			55	e2+	26
	20.9	27.1952	28.9459	30.8284	27.9986	28.8015	29.5817			23	e2+	27
	21	27.2074	28.9482	30.8076	28.0143	28.8088	29.5781			28	e2+	27
	21.1	27.217	28.9502	30.7869	28.0299	28.8154	29.5763			28	e2+	27
	21.2	27.2265	28.9519	30.7662	28.0433	28.8233	29.5807			29	e2+	27
	21.3	27.2361	28.9543	30.7455	28.0558	28.8302	29.581			35	e2+	27
	21.4	27.2562	28.9518	30.7248	28.0743	28.8357	29.5808			38	e2+	27
	21.5	27.2687	28.9542	30.7178	28.0921	28.8428	29.5805			46	e2+	27
	21.6	27.2809	28.9563	30.6867	28.1077	28.85	29.5801			51	e2+	27
	21.7	27.293	28.958	30.683	28.1262	28.8565	29.5797			18	e2+	28
	21.8	27.305	28.9573	30.679	28.1416	28.8633	29.5793			26	e2+	28
	21.9	27.317	28.9582	30.6704	28.1531	28.8696	29.5779			30	e2+	28
	22	27.329	28.9586	30.6713	28.1666	28.8757	29.5744			32	e2+	28
	22.1	27.341	28.9609	30.6674	28.1808	28.8821	29.5733			40	e2+	28
	22.2	27.3528	28.9631	30.6471	28.1936	28.8895	29.5741			54	e2+	28
	22.3	27.361	28.964	30.6303	28.2103	28.8953	29.5739			19	e2+	29
	22.4	27.3584	28.9649	30.6193	28.2227	28.9021	29.572			20	e2+	29
	22.5	27.3632	28.9668	30.6061	28.2391	28.9075	29.5697			21	e2+	29
	22.6	27.3784	28.9668	30.5963	28.2545	28.9133	29.5654			21	e2+	29
	22.7	27.3852	28.9703	30.5605	28.2614	28.919	29.5656			21	e2+	29
	22.8	27.4022	28.9678	30.5247	28.2707	28.9244	29.5641			21	e2+	29
	22.9	27.4191	28.9691	30.5151	28.2802	28.9304	29.5697			22	e2+	29
	23	27.4361	28.9701	30.506	28.293	28.9356	29.5684			24	e2+	29
	23.1	27.4468	28.9715	30.4968	28.3056	28.9402	29.5669			26	e2+	29
	23.2	27.4476	28.9725	30.4876	28.3159	28.9445	29.5654			27	e2+	29
	23.3	27.4385	28.972	30.4884	28.3221	28.9493	29.5638			28	e2+	29
	23.4	27.4295	28.9731	30.4696	28.3281	28.954	29.5654			30	e2+	29
	23.5	27.4438	28.9744	30.4602	28.3333	28.9591	29.5645			33	e2+	29
	23.6	27.4549	28.9731	30.4551	28.3386	28.9647	29.5606			35	e2+	29
	23.7	27.4588	28.9749	30.4567	28.3509	28.9687	29.5616			35	e2+	29
	23.8	27.4705	28.9736	30.4582	28.3637	28.9726	29.56			40	e2+	29
	23.9	27.4809	28.9712	30.4563	28.3714	28.9775	29.5592			43	e2+	29
	24	27.4898	28.9732	30.4559	28.3782	28.9823	29.5623			46	e2+	29
	24.1	27.4887	28.9732	30.4385	28.3821	28.9856	29.5651			47	e2+	29
	24.2	27.496	28.976	30.4223	28.3896	28.9889	29.5681			18	e2+	30
	24.3	27.504	28.9776	30.4165	28.3952	28.9926	29.5707			19	e2+	30
	24.4	27.5061	28.9763	30.4169	28.4008	28.9974	29.5732			19	e2+	30
	24.5	27.5034	28.9736	30.4187	28.41	29.0007	29.5746			19	e2+	30
	24.6	27.512	28.9733	30.4043	28.4213	29.0046	29.5728			21	e2+	30
	24.7	27.5233	28.9754	30.3927	28.431	29.0065	29.5686			21	e2+	30
	24.8	27.5344	28.9765	30.3865	28.4361	29.0103	29.5694			23	e2+	30
	24.9	27.5376	28.9761	30.3825	28.442	29.0136	29.5737			26	e2+	30
	25	27.5386	28.9751	30.3771	28.4473	29.0165	29.5778			26	e2+	30
	25.1	27.5393	28.9772	30.3706	28.4538	29.0182	29.5817			26	e2+	30
	25.2	27.5399	28.9776	30.3722	28.4622	29.0209	29.5856			26	e2+	30
	25.3	27.5404	28.9771	30.3751	28.466	29.0228	29.5897			28	e2+	30
	25.4	27.5408	28.9766	30.37	28.4684	29.0245	29.5936			29	e2+	30
	25.5	27.5425	28.9749	30.3696	28.471	29.0269	29.5959			30	e2+	30
	25.6	27.5488	28.9767	30.3691	28.4751	29.0298	29.5944			30	e2+	30
	25.7	27.5534	28.9747	30.3684	28.4791	29.0318	29.5902			31	e2+	30
	25.8	27.5549	28.9754	30.3677	28.4759	29.0326	29.5904			32	e2+	30
	25.9	27.5565	28.9726	30.3668	28.4784	29.034	29.5893			33	e2+	30
	26	27.5579	28.9717	30.3657	28.4831	29.0348	29.5877			33	e2+	30
	26.1	27.5746	28.9707	30.3645	28.483	29.0348	29.588			33	e2+	30
	26.2	27.5683	28.9684	30.3571	28.4805	29.035	29.5879			38	e2+	30
	26.3	27.5617	28.9682	30.3587	28.4833	29.035	29.5897			40	e2+	30
	26.4	27.5642	28.9666	30.3601	28.4856	29.0338	29.5924			42	e2+	30
	26.5	27.5638	28.9627	30.3586	28.4834	29.0351	29.5949			46	e2+	30
	26.6	27.5674	28.9595	30.3568	28.4814	29.0357	29.5981			48	e2+	30
	26.7	27.5749	28.9568	30.3548	28.4811	29.0351	29.5985			52	e2+	30
	26.8	27.5677	28.9525	30.3527	28.4811	29.0343	29.5966			55	e2+	30
	26.9	27.5636	28.9485	30.3505	28.4808	29.0336	29.5946			53	e2+	16
	27	27.5621	28.9455	30.3481	28.479	29.0329	29.5931			53	e2+	21
	27.1	27.563	28.9447	30.3558	28.4775	29.0313	29.5898			48	e2+	24
	27.2	27.5589	28.9422	30.3613	28.4755	29.0297	29.5908			19	e2+	27
	27.3	27.5518	28.9398	30.3523	28.4711	29.028	29.5917			30	e2+	27
	27.4	27.5446	28.9362	30.3493	28.4662	29.0259	29.5924			42	e2+	28
	27.5	27.5405	28.9328	30.3538	28.461	29.023	29.5928			31	e2+	29
	27.6	27.5301	28.9282	30.3581	28.4556	29.0199	29.5928			45	e2+	29
	27.7	27.525	28.9245	30.3629	28.4456	29.0172	29.5925			22	e2+	30
	27.8	27.5154	28.921	30.3659	28.4437	29.0143	29.5902			22	e2+	30
	27.9	27.5079	28.9182	30.3694	28.4381	29.0107	29.5873			25	e2+	30
	28	27.4989	28.9129	30.3672	28.4319	29.006	29.5841			29	e2+	30
	28.1	27.4867	28.9083	30.3642	28.429	29.0015	29.5805			34	e2+	30
	28.2	27.4827	28.9044	30.3609	28.4259	28.9976	29.5767			47	e2-	0
	28.3	27.4781	28.8991	30.3577	28.4212	28.992	29.5725			51	e2-	2
	28.4	27.4688	28.8943	30.3543	28.4129	28.9862	29.568			49	e2-	3
	28.5	27.4528	28.8898	30.3538	28.4055	28.9813	29.5632			54	e2-	4
	28.6	27.4533	28.8835	30.3484	28.4003	28.9752	29.558			55	e2-	4
	28.7	27.4462	28.8787	30.3415	28.3959	28.9703	29.5525			49	e2-	6
	28.8	27.4383	28.8746	30.3454	28.3871	28.9635	29.5494			48	e2-	7
	28.9	27.4265	28.8686	30.3437	28.3743	28.9575	29.5475			53	e2-	7
	29	27.4062	28.8621	30.3406	28.3613	28.9506	29.5452			44	e2-	9
	29.1	27.3859	28.8583	30.3338	28.3481	28.9435	29.5401			51	e2-	9
	29.2	27.3661	28.8539	30.3214	28.3375	28.9357	29.5357			45	e2-	10
	29.3	27.3539	28.8471	30.3183	28.3279	28.9277	29.535			53	e2-	10
	29.4	27.3394	28.8397	30.3182	28.3155	28.9201	29.5274			49	e2-	11
	29.5	27.3297	28.8327	30.3166	28.3027	28.9121	29.5212			46	e2-	12
	29.6	27.3176	28.826	30.3107	28.2916	28.9035	29.5135			47	e2-	12
	29.7	27.3056	28.82	30.3035	28.2796	28.8945	29.5053			49	e2-	12
	29.8	27.2937	28.8143	30.2961	28.2674	28.8849	29.4968			50	e2-	12
	29.9	27.2715	28.8077	30.2884	28.255	28.8755	29.4884			52	e2-	12
	30	27.2578	28.8007	30.2805	28.2457	28.8656	29.4808			53	e2-	12
	30.1	27.2482	28.7922	30.2723	28.2325	28.8549	29.474			60	e2-	12
	30.2	27.2385	28.7852	30.2679	28.2162	28.8435	29.4664			49	e2-	13
	30.3	27.2288	28.7767	30.2646	28.2027	28.8324	29.4557			49	e2-	13
	30.4	27.219	28.77	30.2577	28.1934	28.8207	29.4455			57	e2-	13
	30.5	27.209	28.761	30.2568	28.1789	28.8079	29.4331			58	e2-	13
	30.6	27.1955	28.7514	30.2554	28.165	28.7953	29.4212			40	e2-	14
	30.7	27.1731	28.7419	30.2506	28.1525	28.7836	29.4096			45	e2-	14
	30.8	27.1508	28.7369	30.2417	28.1397	28.7712	29.4002			46	e2-	14
	30.9	27.1328	28.7305	30.2326	28.1266	28.7583	29.3906			46	e2-	14
	31	27.1197	28.7219	30.2259	28.1133	28.7452	29.3802			50	e2-	14
	31.1	27.1135	28.7113	30.2252	28.0988	28.7316	29.3668			55	e2-	14
	31.2	27.097	28.7028	30.2231	28.0836	28.7175	29.3529			56	e2-	14
	31.3	27.0803	28.6932	30.2218	28.0692	28.7022	29.3385			42	e2-	15
	31.4	27.064	28.6835	30.2202	28.0501	28.688	29.3241			50	e2-	15
	31.5	27.0499	28.6734	30.2183	28.0307	28.672	29.3134			43	e2-	16
	31.6	27.037	28.6629	30.216	28.0162	28.6557	29.3022			48	e2-	16
	31.7	27.024	28.6524	30.2135	28.0022	28.6388	29.2889			51	e2-	16
	31.8	27.0131	28.6452	30.2064	27.9837	28.6222	29.2713			73	e2-	16
	31.9	26.9981	28.6347	30.1975	27.9626	28.6052	29.2532			46	e2-	17
	32	26.9828	28.6238	30.1882	27.944	28.5875	29.2346			49	e2-	17
	32.1	26.9635	28.6133	30.1785	27.9268	28.5691	29.2155			25	e2-	18
	32.2	26.9518	28.6015	30.1684	27.9043	28.5507	29.1998			41	e2-	18
	32.3	26.9401	28.5897	30.1576	27.8816	28.5318	29.1841			44	e2-	18
	32.4	26.9248	28.5781	30.1412	27.8607	28.5129	29.1678			56	e2-	18
	32.5	26.9091	28.5671	30.1359	27.8394	28.4922	29.151			36	e2-	19
	32.6	26.8933	28.556	30.1247	27.8162	28.4708	29.1337			45	e2-	19
	32.7	26.8824	28.5442	30.1158	27.793	28.4499	29.1159			51	e2-	19
	32.8	26.8733	28.5339	30.1101	27.7721	28.4292	29.0975			54	e2-	19
	32.9	26.8641	28.5205	30.104	27.7509	28.4072	29.0786			55	e2-	19
	33	26.853	28.5077	30.0974	27.7263	28.3855	29.057			32	e2-	20
	33.1	26.8396	28.4963	30.0881	27.7008	28.3634	29.0376			38	e2-	20
	33.2	26.8261	28.4838	30.0757	27.6751	28.3401	29.0184			18	e2-	21
	33.3	26.8126	28.4709	30.0643	27.649	28.3159	28.9978			21	e2-	21
	33.4	26.7991	28.457	30.0557	27.6227	28.2925	28.9763			43	e2-	21
	33.5	26.7857	28.4434	30.0466	27.596	28.2676	28.9542			46	e2-	21
	33.6	26.7736	28.4283	30.0371	27.569	28.2428	28.9316			49	e2-	21
	33.7	26.7583	28.4138	30.0271	27.5428	28.2171	28.9094			51	e2-	21
	33.8	26.7446	28.4019	30.0167	27.5171	28.1923	28.8866			52	e2-	21
	33.9	26.7309	28.3884	30.0058	27.4911	28.1657	28.862			19	e2-	22
	34	26.7185	28.3747	29.9945	27.4648	28.1391	28.8361			20	e2-	22
	34.1	26.7085	28.3594	29.98	27.4378	28.112	28.8098			23	e2-	22
	34.2	26.6984	28.3433	29.9602	27.409	28.0845	28.7816			45	e2-	22
	34.3	26.6862	28.3271	29.9456	27.3798	28.0569	28.7537			49	e2-	22
	34.4	26.6732	28.3112	29.9349	27.3502	28.0283	28.7254			52	e2-	22
	34.5	26.6602	28.2939	29.9239	27.325	27.9994	28.6966			57	e2-	22
	34.6	26.647	28.2796	29.9054	27.2997	27.9703	28.6664			57	e2-	22
	34.7	26.6337	28.264	29.8863	27.2678	27.9413	28.6357			60	e2-	22
	34.8	26.6197	28.2472	29.8668	27.2349	27.9117	28.6046			22	e2-	23
	34.9	26.5982	28.2318	29.8469	27.2016	27.8812	28.574			44	e2-	23
	35	26.5778	28.2176	29.8267	27.1681	27.8508	28.5435			48	e2-	23
	35.1	26.5636	28.2005	29.8061	27.1341	27.8191	28.5132			48	e2-	23
	35.2	26.5495	28.1839	29.7852	27.1004	27.7878	28.4811			51	e2-	23
	35.3	26.5353	28.1669	29.7639	27.0676	27.7562	28.4492			51	e2-	23
	35.4	26.5211	28.1504	29.7423	27.0344	27.724	28.4168			52	e2-	23
	35.5	26.5068	28.1343	29.7203	27.0019	27.6924	28.3839			54	e2-	23
	35.6	26.4918	28.1162	29.698	26.9699	27.6603	28.3506			25	e2-	24
	35.7	26.476	28.0977	29.6753	26.9377	27.6265	28.3167			40	e2-	24
	35.8	26.4601	28.0801	29.6524	26.9053	27.5924	28.2824			41	e2-	24
	35.9	26.4444	28.0628	29.6291	26.8726	27.5581	28.2461			41	e2-	24
	36	26.4287	28.0442	29.6033	26.8396	27.5237	28.2075			41	e2-	24
	36.1	26.4196	28.0264	29.5811	26.8055	27.4885	28.1695			43	e2-	24
	36.2	26.4061	28.0098	29.561	26.7688	27.4539	28.1349			43	e2-	24
	36.3	26.3916	27.9904	29.5405	26.7317	27.4182	28.1001			44	e2-	24
	36.4	26.377	27.9714	29.5196	26.6976	27.3819	28.0649			45	e2-	24
	36.5	26.3625	27.9523	29.4983	26.6611	27.3458	28.0292			45	e2-	24
	36.6	26.3479	27.9343	29.4766	26.6243	27.3091	27.9918			45	e2-	24
	36.7	26.3332	27.9152	29.4545	26.5873	27.2733	27.9535			47	e2-	24
	36.8	26.3186	27.8961	29.4226	26.5513	27.2367	27.9152			48	e2-	24
	36.9	26.3019	27.8764	29.3901	26.5151	27.1985	27.8774			49	e2-	24
	37	26.2841	27.8567	29.3629	26.4757	27.1605	27.8398			50	e2-	24
	37.1	26.2645	27.8373	29.3478	26.4392	27.1224	27.8039			62	e2-	24
	37.2	26.2458	27.8166	29.3185	26.4039	27.0837	27.7652			20	e2-	25
	37.3	26.2309	27.7956	29.2888	26.3652	27.0453	27.7241			24	e2-	25
	37.4	26.2132	27.7749	29.2653	26.3258	27.0063	27.6834			24	e2-	25
	37.5	26.1955	27.7544	29.2414	26.2854	26.9662	27.6421			27	e2-	25
	37.6	26.1778	27.7325	29.2172	26.2463	26.9264	27.6015			28	e2-	25
	37.7	26.1585	27.7108	29.1928	26.2078	26.8862	27.5605			30	e2-	25
	37.8	26.1391	27.6891	29.1613	26.1677	26.8458	27.5191			32	e2-	25
	37.9	26.1198	27.6671	29.1312	26.1274	26.8056	27.4773			35	e2-	25
	38	26.1008	27.6474	29.1056	26.0868	26.764	27.4351			40	e2-	25
	38.1	26.0818	27.6268	29.0798	26.0471	26.7233	27.3926			40	e2-	25
	38.2	26.0628	27.6063	29.0537	26.0098	26.6816	27.3496			41	e2-	25
	38.3	26.0437	27.5849	29.0274	25.9724	26.6391	27.3063			42	e2-	25
	38.4	26.0246	27.5624	29.0008	25.9347	26.597	27.2627			42	e2-	25
	38.5	26.0055	27.5381	28.9739	25.8909	26.5543	27.2186			43	e2-	25
	38.6	25.9863	27.5154	28.9351	25.8464	26.5101	27.1742			43	e2-	25
	38.7	25.9671	27.4931	28.9112	25.8017	26.4673	27.1295			46	e2-	25
	38.8	25.9479	27.4715	28.8871	25.7567	26.4229	27.0849			48	e2-	25
	38.9	25.9286	27.4498	28.8627	25.7115	26.3794	27.0389			48	e2-	25
	39	25.9093	27.4273	28.8361	25.6682	26.3349	26.9931			48	e2-	25
	39.1	25.8877	27.4047	28.8132	25.6262	26.291	26.9469			52	e2-	25
	39.2	25.8668	27.3813	28.788	25.584	26.2463	26.9005			56	e2-	25
	39.3	25.847	27.3572	28.762	25.5416	26.2009	26.8537			19	e2-	26
	39.4	25.8245	27.3344	28.7312	25.499	26.1563	26.8065			21	e2-	26
	39.5	25.8072	27.313	28.7054	25.4546	26.111	26.759			26	e2-	26
	39.6	25.7899	27.2897	28.6712	25.4094	26.0641	26.7112			28	e2-	26
	39.7	25.769	27.2667	28.6457	25.364	26.0173	26.6631			29	e2-	26
	39.8	25.7494	27.241	28.6161	25.3183	25.9716	26.6146			32	e2-	26
	39.9	25.7228	27.2184	28.5858	25.2728	25.9262	26.5658			33	e2-	26
	40	25.6957	27.1941	28.5588	25.2264	25.8808	26.5167			36	e2-	26
	40.1	25.6774	27.1702	28.5342	25.1799	25.8338	26.4677			38	e2-	26
	40.2	25.6545	27.1454	28.5093	25.1333	25.7863	26.4179			38	e2-	26
	40.3	25.6276	27.1206	28.4842	25.0865	25.7384	26.3704			42	e2-	26
	40.4	25.6006	27.0963	28.4558	25.0394	25.6909	26.3227			42	e2-	26
	40.5	25.5745	27.0729	28.4268	24.9922	25.6434	26.2747			42	e2-	26
	40.6	25.5582	27.0462	28.3949	24.9447	25.5957	26.2276			43	e2-	26
	40.7	25.5487	27.0198	28.3776	24.8977	25.5472	26.1778			43	e2-	26
	40.8	25.5231	26.9943	28.3514	24.8506	25.4979	26.1241			44	e2-	26
	40.9	25.4938	26.9702	28.3181	24.8032	25.4489	26.0728			46	e2-	26
	41	25.4814	26.9451	28.2833	24.7557	25.3995	26.0257			46	e2-	26
	41.1	25.4594	26.9203	28.2578	24.708	25.3505	25.9728			48	e2-	26
	41.2	25.4338	26.8949	28.2318	24.6605	25.3008	25.9189			49	e2-	26
	41.3	25.4202	26.869	28.1974	24.6122	25.2506	25.8667			50	e2-	26
	41.4	25.4077	26.8453	28.1695	24.5636	25.2003	25.8155			55	e2-	26
	41.5	25.3952	26.8173	28.1415	24.5151	25.1506	25.7599			22	e2-	27
	41.6	25.3769	26.7927	28.1114	24.4664	25.0995	25.7039			22	e2-	27
	41.7	25.3511	26.7661	28.08	24.4175	25.0483	25.6477			22	e2-	27
	41.8	25.3273	26.7375	28.0494	24.3685	24.9974	25.5934			23	e2-	27
	41.9	25.3133	26.7105	28.0238	24.3193	24.9458	25.5429			24	e2-	27
	42	25.2993	26.6835	27.999	24.2699	24.8945	25.4922			24	e2-	27
	42.1	25.2709	26.6577	27.9676	24.2204	24.8423	25.4413			26	e2-	27
	42.2	25.2461	26.6318	27.9463	24.1706	24.7898	25.3903			29	e2-	27
	42.3	25.2095	26.6063	27.9173	24.1175	24.7377	25.3392			30	e2-	27
	42.4	25.1787	26.58	27.8845	24.0642	24.6852	25.2914			30	e2-	27
	42.5	25.149	26.5537	27.8571	24.0108	24.6327	25.2368			31	e2-	27
	42.6	25.1207	26.5266	27.8266	23.9572	24.5804	25.184			35	e2-	27
	42.7	25.0892	26.4989	27.796	23.9034	24.5279	25.1313			37	e2-	27
	42.8	25.0575	26.4698	27.7652	23.851	24.4744	25.0781			37	e2-	27
	42.9	25.0258	26.4426	27.7342	23.7955	24.4222	25.0229			37	e2-	27
	43	24.994	26.4156	27.7033	23.747	24.3682	24.9699			38	e2-	27
	43.1	24.9763	26.388	27.6719	23.6953	24.3147	24.9195			38	e2-	27
	43.2	24.9569	26.3618	27.6425	23.6432	24.2603	24.8663			39	e2-	27
	43.3	24.9303	26.335	27.6121	23.5908	24.2069	24.8128			40	e2-	27
	43.4	24.9037	26.3072	27.583	23.536	24.153	24.7581			40	e2-	27
	43.5	24.8799	26.2786	27.565	23.4846	24.0997	24.7023			41	e2-	27
	43.6	24.8602	26.2496	27.5446	23.4298	24.046	24.6514			42	e2-	27
	43.7	24.8285	26.2231	27.5074	23.3776	23.992	24.5971			42	e2-	27
	43.8	24.8046	26.1943	27.4701	23.3252	23.9379	24.543			43	e2-	27
	43.9	24.7719	26.1637	27.4406	23.2727	23.8833	24.4885			45	e2-	27
	44	24.747	26.1344	27.403	23.2201	23.8278	24.4338			47	e2-	27
	44.1	24.7161	26.1043	27.3653	23.1671	23.7737	24.3792			48	e2-	27
	44.2	24.6892	26.0759	27.3322	23.1136	23.7183	24.3286			48	e2-	27
	44.3	24.6622	26.0465	27.306	23.0529	23.6634	24.2751			49	e2-	27
	44.4	24.6352	26.0166	27.2887	22.9915	23.6088	24.2203			18	e2-	28
	44.5	24.6082	25.9894	27.2687	22.9341	23.5542	24.1667			18	e2-	28
	44.6	24.58	25.9604	27.2467	22.8753	23.4988	24.1146			19	e2-	28
	44.7	24.554	25.9325	27.2269	22.8152	23.4441	24.0582			20	e2-	28
	44.8	24.5269	25.904	27.2073	22.76	23.3881	24.0036			20	e2-	28
	44.9	24.4998	25.8745	27.1872	22.7051	23.3326	23.947			21	e2-	28
	45	24.4732	25.8454	27.1672	22.6481	23.2759	23.8882			22	e2-	28
	45.1	24.4554	25.8157	27.1447	22.5884	23.2189	23.8322			22	e2-	28
	45.2	24.4244	25.7853	27.1162	22.5285	23.1629	23.775			23	e2-	28
	45.3	24.3933	25.7572	27.0925	22.4698	23.1059	23.719			23	e2-	28
	45.4	24.3637	25.7292	27.0591	22.4092	23.0502	23.6676			24	e2-	28
	45.5	24.3364	25.7005	27.0305	22.3485	22.9931	23.6156			25	e2-	28
	45.6	24.309	25.6701	27.0018	22.2883	22.9367	23.559			25	e2-	28
	45.7	24.2817	25.6394	26.9756	22.2302	22.8804	23.511			26	e2-	28
	45.8	24.2511	25.6107	26.9559	22.1748	22.823	23.4612			27	e2-	28
	45.9	24.2175	25.5802	26.9391	22.1201	22.7656	23.4094			27	e2-	28
	46	24.1854	25.5517	26.9236	22.0571	22.7088	23.3524			27	e2-	28
	46.1	24.1501	25.5256	26.9107	22.0011	22.6515	23.3055			28	e2-	28
	46.2	24.1163	25.499	26.8994	21.945	22.594	23.2535			28	e2-	28
	46.3	24.0826	25.4704	26.8769	21.8837	22.5372	23.2016			28	e2-	28
	46.4	24.0495	25.4413	26.8613	21.8235	22.4799	23.1491			29	e2-	28
	46.5	24.0163	25.4139	26.8422	21.7655	22.4225	23.0969			29	e2-	28
	46.6	23.9849	25.3852	26.8133	21.707	22.3638	23.0445			31	e2-	28
	46.7	23.9559	25.356	26.7837	21.6439	22.3049	22.9862			32	e2-	28
	46.8	23.9182	25.3256	26.7555	21.5808	22.2468	22.9365			32	e2-	28
	46.9	23.8791	25.2959	26.7265	21.5175	22.1896	22.8868			32	e2-	28
	47	23.8511	25.2666	26.6976	21.4534	22.1312	22.8351			32	e2-	28
	47.1	23.8111	25.2359	26.6686	21.3903	22.0746	22.7845			32	e2-	28
	47.2	23.773	25.2065	26.6552	21.3274	22.0164	22.7303			33	e2-	28
	47.3	23.7293	25.1764	26.6426	21.2644	21.9577	22.677			33	e2-	28
	47.4	23.6886	25.1476	26.6301	21.2043	21.8996	22.6275			35	e2-	28
	47.5	23.6486	25.1188	26.6159	21.1382	21.8413	22.5779			35	e2-	28
	47.6	23.6096	25.0893	26.5957	21.0731	21.7824	22.5282			37	e2-	28
	47.7	23.5687	25.0599	26.5714	21.0094	21.7242	22.4785			39	e2-	28
	47.8	23.5278	25.0289	26.5421	20.9468	21.6659	22.4279			40	e2-	28
	47.9	23.4848	25.0001	26.5185	20.889	21.6067	22.3715			41	e2-	28
	48	23.444	24.9707	26.5085	20.8264	21.5477	22.3151			42	e2-	28
	48.1	23.4031	24.941	26.4884	20.7615	21.4887	22.2586			42	e2-	28
	48.2	23.3623	24.9103	26.4742	20.6976	21.4304	22.2021			43	e2-	28
	48.3	23.3214	24.8801	26.4539	20.6337	21.3724	22.1473			43	e2-	28
	48.4	23.2805	24.8516	26.4386	20.5698	21.3141	22.0935			47	e2-	28
	48.5	23.2396	24.8226	26.4133	20.5063	21.256	22.0411			53	e2-	28
	48.6	23.1988	24.7952	26.3931	20.4436	21.1974	21.9881			56	e2-	28
	48.7	23.1675	24.7632	26.3728	20.3808	21.139	21.935			18	e2-	29
	48.8	23.1307	24.7318	26.3575	20.3164	21.0821	21.8837			18	e2-	29
	48.9	23.1012	24.7019	26.3452	20.2508	21.0242	21.8326			18	e2-	29
	49	23.0718	24.6725	26.3328	20.1925	20.9654	21.7816			18	e2-	29
	49.1	23.0424	24.6423	26.3222	20.1298	20.9065	21.731			18	e2-	29
	49.2	23.0124	24.6137	26.3119	20.067	20.8489	21.6809			18	e2-	29
	49.3	22.9749	24.5836	26.2959	20.0042	20.7906	21.6315			19	e2-	29
	49.4	22.9374	24.5547	26.2836	19.9405	20.7326	21.5842			19	e2-	29
	49.5	22.8993	24.5246	26.2713	19.8734	20.6741	21.533			19	e2-	29
	49.6	22.8511	24.4947	26.259	19.8057	20.6156	21.4804			19	e2-	29
	49.7	22.8028	24.4643	26.2471	19.7394	20.5572	21.4296			19	e2-	29
	49.8	22.7546	24.4312	26.2355	19.674	20.4991	21.3758			19	e2-	29
	49.9	22.7063	24.3992	26.2262	19.6077	20.4409	21.3222			20	e2-	29
	50	22.6652	24.3672	26.2122	19.541	20.3821	21.2711			20	e2-	29
	50.1	22.6313	24.3369	26.2006	19.4746	20.3229	21.2201			21	e2-	29
	50.2	22.5885	24.3064	26.189	19.4108	20.2648	21.169			21	e2-	29
	50.3	22.5544	24.2794	26.1774	19.3467	20.2057	21.118			21	e2-	29
	50.4	22.5086	24.2492	26.1657	19.2827	20.1473	21.0669			21	e2-	29
	50.5	22.4585	24.2162	26.1481	19.2187	20.0895	21.0154			22	e2-	29
	50.6	22.4085	24.1876	26.1344	19.1547	20.0306	20.9624			23	e2-	29
	50.7	22.3585	24.158	26.114	19.0908	19.9715	20.9105			23	e2-	29
	50.8	22.3085	24.1288	26.0937	19.0268	19.913	20.8611			24	e2-	29
	50.9	22.2607	24.0993	26.0763	18.9628	19.8549	20.8117			24	e2-	29
	51	22.2202	24.0706	26.0641	18.8988	19.7954	20.7588			24	e2-	29
	51.1	22.174	24.0411	26.0563	18.8348	19.7381	20.7044			24	e2-	29
	51.2	22.131	24.0118	26.0468	18.7708	19.6807	20.6533			24	e2-	29
	51.3	22.0898	23.9835	26.0291	18.7068	19.6217	20.6034			24	e2-	29
	51.4	22.0435	23.9535	26.0154	18.6428	19.5629	20.5539			24	e2-	29
	51.5	21.9886	23.9249	26.0031	18.5758	19.5044	20.5044			25	e2-	29
	51.6	21.9558	23.8981	25.9867	18.5059	19.4467	20.4544			25	e2-	29
	51.7	21.923	23.868	25.9601	18.4359	19.388	20.4019			25	e2-	29
	51.8	21.8844	23.8388	25.9399	18.3659	19.3301	20.3538			25	e2-	29
	51.9	21.8447	23.8076	25.9245	18.2959	19.2717	20.3065			25	e2-	29
	52	21.8073	23.7761	25.9166	18.2259	19.2132	20.2571			25	e2-	29
	52.1	21.7635	23.7488	25.9087	18.1576	19.1546	20.2077			25	e2-	29
	52.2	21.72	23.7208	25.9008	18.0924	19.0956	20.1582			26	e2-	29
	52.3	21.6789	23.6916	25.8839	18.0273	19.0369	20.1088			26	e2-	29
	52.4	21.6378	23.6618	25.8731	17.9622	18.9788	20.0593			27	e2-	29
	52.5	21.5983	23.6318	25.8692	17.8962	18.9214	20.0099			27	e2-	29
	52.6	21.5563	23.6007	25.8619	17.8281	18.862	19.9604			27	e2-	29
	52.7	21.5145	23.5717	25.8425	17.7601	18.8034	19.9109			27	e2-	29
	52.8	21.4734	23.5411	25.8231	17.692	18.745	19.8615			28	e2-	29
	52.9	21.4301	23.5115	25.8037	17.6253	18.6869	19.812			28	e2-	29
	53	21.3818	23.4837	25.7844	17.5612	18.6287	19.759			28	e2-	29
	53.1	21.3336	23.4516	25.765	17.497	18.5697	19.7064			28	e2-	29
	53.2	21.2912	23.4211	25.7456	17.4328	18.5111	19.6571			28	e2-	29
	53.3	21.2527	23.3908	25.7262	17.3687	18.4526	19.6079			28	e2-	29
	53.4	21.2142	23.3607	25.7068	17.2995	18.3939	19.5586			28	e2-	29
	53.5	21.1756	23.3298	25.6896	17.2312	18.3349	19.5094			29	e2-	29
	53.6	21.1371	23.2995	25.678	17.1672	18.2762	19.4602			29	e2-	29
	53.7	21.0912	23.2719	25.6663	17.1033	18.2168	19.4109			29	e2-	29
	53.8	21.0385	23.2413	25.6547	17.0394	18.1587	19.3617			30	e2-	29
	53.9	20.9877	23.2115	25.6431	16.9755	18.1013	19.3121			30	e2-	29
	54	20.9495	23.1785	25.6314	16.9115	18.0426	19.2632			30	e2-	29
	54.1	20.9113	23.1483	25.6198	16.8468	17.9832	19.2091			30	e2-	29
	54.2	20.8732	23.12	25.6082	16.78	17.9246	19.1588			30	e2-	29
	54.3	20.832	23.0891	25.5966	16.7131	17.8662	19.1096			30	e2-	29
	54.4	20.787	23.0582	25.5849	16.6463	17.8082	19.0604			30	e2-	29
	54.5	20.742	23.029	25.5733	16.5788	17.7498	19.0111			30	e2-	29
	54.6	20.697	22.9986	25.5617	16.5097	17.6909	18.9619			31	e2-	29
	54.7	20.652	22.9701	25.55	16.4442	17.6335	18.9126			31	e2-	29
	54.8	20.6069	22.9408	25.5399	16.379	17.5748	18.8634			31	e2-	29
	54.9	20.5619	22.9102	25.5268	16.3121	17.5163	18.8142			31	e2-	29
	55	20.5169	22.8805	25.5153	16.2453	17.4577	18.7649			32	e2-	29
	55.1	20.4719	22.8499	25.5037	16.1784	17.399	18.7157			32	e2-	29
	55.2	20.4269	22.8194	25.492	16.1116	17.3402	18.6664			32	e2-	29
	55.3	20.3819	22.7894	25.4812	16.0425	17.2819	18.6172			33	e2-	29
	55.4	20.3368	22.7596	25.4688	15.972	17.2237	18.5679			33	e2-	29
	55.5	20.2918	22.7296	25.4519	15.9019	17.1658	18.5187			34	e2-	29
	55.6	20.2468	22.6988	25.4316	15.837	17.1075	18.4694			35	e2-	29
	55.7	20.2018	22.6687	25.4113	15.7676	17.0487	18.4191			36	e2-	29
	55.8	20.1567	22.638	25.391	15.6983	16.9891	18.3688			36	e2-	29
	55.9	20.1029	22.6103	25.3707	15.6289	16.9303	18.3185			36	e2-	29
	56	20.0466	22.5773	25.3511	15.5595	16.8731	18.2682			36	e2-	29
	56.1	19.9903	22.5464	25.3353	15.4902	16.8142	18.2179			36	e2-	29
	56.2	19.934	22.5154	25.3196	15.4208	16.7553	18.1676			36	e2-	29
	56.3	19.8839	22.4866	25.3038	15.3515	16.6956	18.1172			37	e2-	29
	56.4	19.8387	22.4573	25.2932	15.2821	16.6373	18.0661			37	e2-	29
	56.5	19.7962	22.4275	25.2831	15.2137	16.579	18.014			38	e2-	29
	56.6	19.7542	22.3948	25.2731	15.1471	16.5206	17.9618			38	e2-	29
	56.7	19.7121	22.3651	25.263	15.0805	16.4629	17.9096			39	e2-	29
	56.8	19.6633	22.3362	25.2529	15.0139	16.4038	17.8575			40	e2-	29
	56.9	19.6127	22.3054	25.2429	14.949	16.3455	17.8053			40	e2-	29
	57	19.5675	22.2746	25.2308	14.8843	16.2875	17.7531			40	e2-	29
	57.1	19.5222	22.2445	25.2144	14.8196	16.2291	17.7009			41	e2-	29
	57.2	19.477	22.2146	25.198	14.7549	16.1718	17.6488			41	e2-	29
	57.3	19.4277	22.1858	25.1868	14.6901	16.1126	17.5966			42	e2-	29
	57.4	19.3755	22.1569	25.1781	14.6254	16.0541	17.5477			42	e2-	29
	57.5	19.3232	22.1273	25.1695	14.5592	15.9959	17.5005			43	e2-	29
	57.6	19.2709	22.096	25.1609	14.4915	15.9385	17.4532			43	e2-	29
	57.7	19.2186	22.0668	25.1523	14.4239	15.8802	17.4059			43	e2-	29
	57.8	19.1663	22.0363	25.1436	14.3586	15.8225	17.3558			44	e2-	29
	57.9	19.1141	22.0056	25.135	14.2932	15.7649	17.305			45	e2-	29
	58	19.0619	21.9736	25.1264	14.2283	15.7063	17.2552			47	e2-	29
	58.1	19.0099	21.9429	25.1178	14.1625	15.647	17.207			47	e2-	29
	58.2	18.9656	21.9115	25.1092	14.095	15.5884	17.1587			48	e2-	29
	58.3	18.9213	21.8804	25.1005	14.0265	15.5302	17.1105			51	e2-	29
	58.4	18.877	21.8507	25.0919	13.958	15.4726	17.0606			67	e2-	29
	58.5	18.8327	21.8228	25.0823	13.8895	15.4145	17.0103			18	e2-	30
	58.6	18.7885	21.7934	25.0723	13.821	15.3566	16.96			18	e2-	30
	58.7	18.7383	21.7633	25.0622	13.7526	15.2994	16.9097			18	e2-	30
	58.8	18.6879	21.7341	25.0522	13.6841	15.2411	16.8594			18	e2-	30
	58.9	18.6375	21.7055	25.0422	13.6158	15.1824	16.809			18	e2-	30
	59	18.586	21.6758	25.0322	13.5508	15.1244	16.7587			18	e2-	30
	59.1	18.5331	21.6456	25.0221	13.4862	15.0663	16.7115			18	e2-	30
	59.2	18.4801	21.6138	25.0121	13.4216	15.008	16.6609			18	e2-	30
	59.3	18.4358	21.5829	25.0021	13.357	14.9483	16.6093			18	e2-	30
	59.4	18.3854	21.5527	24.992	13.2924	14.8893	16.5577			19	e2-	30
	59.5	18.3349	21.5221	24.982	13.2279	14.8309	16.5072			19	e2-	30
	59.6	18.2845	21.4929	24.972	13.1633	14.773	16.459			19	e2-	30
	59.7	18.234	21.4637	24.9619	13.0987	14.7154	16.4119			19	e2-	30
	59.8	18.1835	21.4351	24.9519	13.0341	14.6576	16.3648			19	e2-	30
	59.9	18.1331	21.4066	24.9418	12.9696	14.5999	16.3177			19	e2-	30
	60	18.0826	21.3783	24.9318	12.9034	14.5408	16.2695			19	e2-	30
	60.1	18.0322	21.3484	24.9217	12.8365	14.4818	16.2194			19	e2-	30
	60.2	17.9817	21.3182	24.9115	12.7697	14.4228	16.1693			19	e2-	30
	60.3	17.9313	21.2879	24.8977	12.7029	14.364	16.1192			19	e2-	30
	60.4	17.8809	21.2589	24.8827	12.636	14.305	16.0691			20	e2-	30
	60.5	17.8305	21.23	24.8707	12.5692	14.246	16.019			20	e2-	30
	60.6	17.7801	21.2006	24.8615	12.5023	14.188	15.9689			20	e2-	30
	60.7	17.7302	21.1717	24.8523	12.4355	14.1297	15.9188			20	e2-	30
	60.8	17.686	21.1439	24.8419	12.3687	14.0711	15.8687			20	e2-	30
	60.9	17.6417	21.1147	24.8303	12.3018	14.0129	15.8205			20	e2-	30
	61	17.5975	21.0866	24.8187	12.2347	13.9543	15.7754			20	e2-	30
	61.1	17.5532	21.0548	24.8071	12.1673	13.8968	15.7302			20	e2-	30
	61.2	17.5089	21.0224	24.7955	12.0999	13.8388	15.6851			20	e2-	30
	61.3	17.4647	20.9912	24.7839	12.0326	13.7814	15.6399			21	e2-	30
	61.4	17.4204	20.9628	24.7723	11.9652	13.7233	15.5948			21	e2-	30
	61.5	17.3761	20.9338	24.7607	11.8978	13.6647	15.5455			21	e2-	30
	61.6	17.3319	20.9025	24.7491	11.8305	13.6054	15.4953			21	e2-	30
	61.7	17.2876	20.872	24.7423	11.7631	13.5468	15.445			21	e2-	30
	61.8	17.2433	20.8424	24.7358	11.6958	13.4877	15.3947			21	e2-	30
	61.9	17.1953	20.8138	24.7293	11.6284	13.4281	15.3444			21	e2-	30
	62	17.1447	20.7852	24.7228	11.561	13.3693	15.2941			22	e2-	30
	62.1	17.0942	20.7551	24.7124	11.4937	13.3098	15.2438			22	e2-	30
	62.2	17.0436	20.7247	24.7002	11.4263	13.2513	15.1934			22	e2-	30
	62.3	16.9931	20.6943	24.6881	11.3584	13.1927	15.1431			22	e2-	30
	62.4	16.9425	20.6647	24.6759	11.2903	13.1335	15.0928			22	e2-	30
	62.5	16.892	20.6347	24.6637	11.2222	13.0743	15.0425			23	e2-	30
	62.6	16.8414	20.6032	24.6515	11.1542	13.0155	14.9922			23	e2-	30
	62.7	16.7909	20.5741	24.6393	11.0861	12.9567	14.9419			23	e2-	30
	62.8	16.7403	20.5446	24.6272	11.0193	12.8978	14.8916			23	e2-	30
	62.9	16.6898	20.5145	24.615	10.9528	12.8398	14.8413			23	e2-	30
	63	16.6392	20.4845	24.6028	10.8862	12.7805	14.791			23	e2-	30
	63.1	16.5887	20.4545	24.5906	10.8196	12.7215	14.7407			23	e2-	30
	63.2	16.5381	20.4267	24.5785	10.7527	12.6631	14.6904			24	e2-	30
	63.3	16.4876	20.3966	24.5663	10.6853	12.6055	14.6401			24	e2-	30
	63.4	16.4371	20.3668	24.5548	10.618	12.5458	14.5898			24	e2-	30
	63.5	16.3865	20.3364	24.5463	10.5506	12.4868	14.5395			24	e2-	30
	63.6	16.336	20.3049	24.5355	10.4832	12.4281	14.4892			24	e2-	30
	63.7	16.2855	20.2741	24.5232	10.4158	12.3689	14.4389			24	e2-	30
	63.8	16.2349	20.2448	24.5109	10.3485	12.3101	14.3886			24	e2-	30
	63.9	16.1844	20.2157	24.4986	10.2811	12.2528	14.3396			24	e2-	30
	64	16.1339	20.1855	24.4864	10.2137	12.1935	14.291			24	e2-	30
	64.1	16.0833	20.1549	24.4741	10.1464	12.1351	14.2425			24	e2-	30
	64.2	16.0328	20.1255	24.4618	10.079	12.0768	14.1939			25	e2-	30
	64.3	15.9823	20.0959	24.4495	10.0116	12.0178	14.1453			25	e2-	30
	64.4	15.9317	20.0663	24.4379	9.94386	11.9596	14.0968			25	e2-	30
	64.5	15.8812	20.0371	24.4289	9.87504	11.9019	14.0482			25	e2-	30
	64.6	15.8307	20.0069	24.42	9.80624	11.8433	13.9996			25	e2-	30
	64.7	15.7801	19.9778	24.411	9.73743	11.7852	13.951			25	e2-	30
	64.8	15.7296	19.9494	24.402	9.66863	11.7279	13.9025			25	e2-	30
	64.9	15.6791	19.9202	24.393	9.59983	11.6697	13.8539			25	e2-	30
	65	15.6285	19.8918	24.3841	9.5325	11.6114	13.8053			25	e2-	30
	65.1	15.578	19.8642	24.3751	9.46712	11.5536	13.7567			25	e2-	30
	65.2	15.5275	19.8362	24.3661	9.40175	11.4963	13.7082			25	e2-	30
	65.3	15.478	19.8041	24.3571	9.33638	11.4383	13.6596			25	e2-	30
	65.4	15.4309	19.7739	24.3481	9.27064	11.3792	13.611			26	e2-	30
	65.5	15.3838	19.7434	24.3391	9.20327	11.3203	13.5624			26	e2-	30
	65.6	15.3367	19.7115	24.3301	9.13591	11.262	13.5139			26	e2-	30
	65.7	15.2896	19.6843	24.3211	9.06855	11.204	13.4653			27	e2-	30
	65.8	15.2425	19.6545	24.3122	9.00119	11.1459	13.4167			27	e2-	30
	65.9	15.1955	19.624	24.3032	8.93383	11.0876	13.3681			27	e2-	30
	66	15.1484	19.5924	24.2942	8.86647	11.0284	13.3196			27	e2-	30
	66.1	15.1013	19.5635	24.2852	8.79911	10.9693	13.271			27	e2-	30
	66.2	15.0542	19.5327	24.2762	8.73175	10.9109	13.2224			27	e2-	30
	66.3	15.0071	19.5031	24.2659	8.66439	10.8539	13.1738			28	e2-	30
	66.4	14.96	19.4747	24.2534	8.59703	10.796	13.1253			28	e2-	30
	66.5	14.9102	19.4441	24.2409	8.52858	10.7369	13.0767			28	e2-	30
	66.6	14.8599	19.4131	24.2284	8.45971	10.6788	13.0281			28	e2-	30
	66.7	14.8096	19.3841	24.2159	8.39085	10.6211	12.9796			29	e2-	30
	66.8	14.7592	19.3561	24.2034	8.32355	10.5625	12.931			29	e2-	30
	66.9	14.7089	19.3264	24.1909	8.25698	10.5037	12.8824			29	e2-	30
	67	14.6586	19.2975	24.1784	8.19041	10.4444	12.8338			29	e2-	30
	67.1	14.6083	19.2667	24.1659	8.12385	10.3854	12.7853			29	e2-	30
	67.2	14.5579	19.2356	24.1534	8.05728	10.3267	12.7367			30	e2-	30
	67.3	14.5076	19.205	24.141	7.99072	10.2678	12.6881			30	e2-	30
	67.4	14.4573	19.1742	24.1285	7.92335	10.2114	12.6395			30	e2-	30
	67.5	14.407	19.1449	24.116	7.85598	10.1525	12.5904			30	e2-	30
	67.6	14.3567	19.1156	24.1035	7.78861	10.095	12.5409			30	e2-	30
	67.7	14.3063	19.0845	24.091	7.71975	10.0379	12.4915			31	e2-	30
	67.8	14.256	19.0537	24.0785	7.65066	9.97979	12.442			31	e2-	30
	67.9	14.2057	19.0241	24.066	7.58156	9.92205	12.3925			31	e2-	30
	68	14.1544	18.9952	24.0535	7.51247	9.86254	12.3431			31	e2-	30
	68.1	14.1029	18.965	24.041	7.44338	9.80387	12.2936			31	e2-	30
	68.2	14.0513	18.9342	24.0285	7.37429	9.74457	12.2442			32	e2-	30
	68.3	13.9997	18.903	24.016	7.30521	9.68552	12.1947			32	e2-	30
	68.4	13.9481	18.8715	24.0035	7.23613	9.62703	12.1453			32	e2-	30
	68.5	13.8966	18.8426	23.991	7.16705	9.56919	12.0958			32	e2-	30
	68.6	13.8476	18.8125	23.9785	7.09797	9.51089	12.0463			32	e2-	30
	68.7	13.7993	18.7809	23.966	7.02889	9.45243	11.9969			33	e2-	30
	68.8	13.751	18.7508	23.9535	6.95981	9.39459	11.9474			33	e2-	30
	68.9	13.7025	18.7189	23.941	6.89254	9.33605	11.898			33	e2-	30
	69	13.6521	18.6888	23.9286	6.82602	9.27744	11.8485			33	e2-	30
	69.1	13.6018	18.6594	23.9198	6.7595	9.21878	11.799			34	e2-	30
	69.2	13.5514	18.6288	23.911	6.69298	9.16085	11.7496			34	e2-	30
	69.3	13.5011	18.599	23.9022	6.62646	9.10216	11.7001			34	e2-	30
	69.4	13.4508	18.5688	23.8953	6.55994	9.044	11.6506			34	e2-	30
	69.5	13.4004	18.5395	23.8904	6.49342	8.9862	11.6012			34	e2-	30
	69.6	13.3501	18.5105	23.8855	6.4269	8.92841	11.5517			35	e2-	30
	69.7	13.2998	18.4811	23.8805	6.36038	8.87056	11.5022			35	e2-	30
	69.8	13.2494	18.4524	23.8756	6.29386	8.81208	11.4528			35	e2-	30
	69.9	13.1991	18.4211	23.8707	6.22734	8.75373	11.4033			35	e2-	30
	70	13.1488	18.3894	23.8657	6.16082	8.69566	11.3538			35	e2-	30
	70.1	13.0984	18.3595	23.8608	6.09245	8.6373	11.3044			35	e2-	30
	70.2	13.0481	18.3299	23.8559	6.024	8.57842	11.2549			36	e2-	30
	70.3	12.9978	18.3025	23.851	5.95555	8.51994	11.2055			36	e2-	30
	70.4	12.9474	18.2747	23.8442	5.8871	8.46155	11.156			36	e2-	30
	70.5	12.8971	18.2479	23.8326	5.81866	8.40379	11.1065			36	e2-	30
	70.6	12.8467	18.2172	23.8211	5.74966	8.34581	11.0571			36	e2-	30
	70.7	12.7964	18.1872	23.8095	5.68041	8.28761	11.0076			36	e2-	30
	70.8	12.7461	18.1581	23.7979	5.61116	8.23014	10.9581			36	e2-	30
	70.9	12.6957	18.1296	23.7863	5.54191	8.17077	10.9087			38	e2-	30
	71	12.6454	18.0997	23.7748	5.47266	8.11178	10.8592			38	e2-	30
	71.1	12.5951	18.0693	23.7632	5.40341	8.05311	10.8097			38	e2-	30
	71.2	12.5447	18.0381	23.7516	5.33416	7.99518	10.7603			39	e2-	30
	71.3	12.4944	18.0067	23.74	5.26491	7.93689	10.7108			39	e2-	30
	71.4	12.4441	17.9762	23.7284	5.19567	7.87855	10.6613			40	e2-	30
	71.5	12.3937	17.9448	23.7168	5.12642	7.82044	10.6119			40	e2-	30
	71.6	12.3434	17.9154	23.7052	5.05717	7.76158	10.5624			41	e2-	30
	71.7	12.2931	17.8842	23.6936	4.98793	7.70281	10.5129			41	e2-	30
	71.8	12.2427	17.8549	23.682	4.91868	7.64423	10.4635			41	e2-	30
	71.9	12.1924	17.8268	23.6731	4.84944	7.58575	10.414			41	e2-	30
	72	12.142	17.7962	23.6642	4.78019	7.52714	10.3646			42	e2-	30
	72.1	12.0917	17.7654	23.6554	4.71095	7.46895	10.3151			43	e2-	30
	72.2	12.0414	17.7366	23.6466	4.64171	7.41042	10.2656			44	e2-	30
	72.3	11.9911	17.7053	23.6378	4.57246	7.3516	10.2162			44	e2-	30
	72.4	11.9407	17.6739	23.629	4.50322	7.29304	10.1667			44	e2-	30
	72.5	11.8904	17.6433	23.6201	4.43397	7.23451	10.1172			46	e2-	30
	72.6	11.8401	17.613	23.6113	4.36473	7.17598	10.0675			50	e2-	30
	72.7	11.7897	17.5832	23.6025	4.29549	7.11712	10.0177			54	e2-	5
	72.8	11.7394	17.5547	23.5937	4.22624	7.05812	9.96781			52	e2-	7
	72.9	11.6891	17.5228	23.5849	4.157	6.99901	9.91796			50	e2-	9
	73	11.6387	17.4925	23.5761	4.08775	6.9405	9.86812			41	e2-	12
										47	e2-	12
										55	e2-	12
										45	e2-	13
										54	e2-	13
										56	e2-	14
										47	e2-	15
										47	e2-	17
										35	e2-	18
										46	e2-	19
										47	e2-	19
										48	e2-	19
										47	e2-	21
										52	e2-	22
										21	e2-	23
										27	e2-	23
										39	e2-	23
										44	e2-	23
										19	e2-	24
										37	e2-	24
										39	e2-	24
										41	e2-	24
										43	e2-	24
										43	e2-	24
										45	e2-	24
										39	e2-	25
										41	e2-	25
										49	e2-	25
										20	e2-	26
										25	e2-	26
										29	e2-	26
										35	e2-	26
										45	e2-	26
										47	e2-	26
										47	e2-	26
										18	e2-	27
										21	e2-	27
										28	e2-	27
										28	e2-	27
										31	e2-	27
										35	e2-	27
										37	e2-	27
										39	e2-	27
										45	e2-	27
										19	e2-	28
										21	e2-	28
										26	e2-	28
										28	e2-	28
										29	e2-	28
										42	e2-	28
										43	e2-	28
										18	e2-	29
										19	e2-	29
										19	e2-	29
										20	e2-	29
										20	e2-	29
										22	e2-	29
										23	e2-	29
										24	e2-	29
										27	e2-	29
										28	e2-	29
										28	e2-	29
										30	e2-	29
										30	e2-	29
										30	e2-	29
										32	e2-	29
										34	e2-	29
										36	e2-	29
										37	e2-	29
										37	e2-	29
										37	e2-	29
										38	e2-	29
										39	e2-	29
										39	e2-	29
										39	e2-	29
										40	e2-	29
										42	e2-	29
										42	e2-	29
										43	e2-	29
										44	e2-	29
										18	e2-	30
										18	e2-	30
										18	e2-	30
										18	e2-	30
										18	e2-	30
										19	e2-	30
										19	e2-	30
										20	e2-	30
										20	e2-	30
										20	e2-	30
										21	e2-	30
										21	e2-	30
										21	e2-	30
										22	e2-	30
										23	e2-	30
										23	e2-	30
										25	e2-	30
										26	e2-	30
										28	e2-	30
										29	e2-	30
										29	e2-	30
										29	e2-	30
										33	e2-	30
										34	e2-	30
										34	e2-	30
										34	e2-	30
										35	e2-	30
										35	e2-	30
										35	e2-	30
										36	e2-	30
										38	e2-	30
										39	e2-	30
										43	e2-	30
										50	e2-	30
										43	e2-	7
										44	e2-	16
										22	e2-	21
										42	e2-	24
										50	e2-	27
										19	e2-	29
										27	e2-	29
										18	e2-	30
										21	e2-	30
										27	e2-	30
										49	e2-	30

## Sheet: SuppFig1b
age	lower	median	upper
18	-2.89992	-0.282188	1.79435
18.1	-2.85387	-0.280382	1.78947
18.2	-2.82904	-0.274559	1.7797
18.3	-2.81715	-0.271298	1.7664
18.4	-2.78913	-0.267129	1.75311
18.5	-2.75694	-0.259463	1.73981
18.6	-2.72469	-0.254997	1.72652
18.7	-2.69239	-0.251393	1.71322
18.8	-2.66008	-0.248621	1.69993
18.9	-2.62777	-0.241202	1.68663
19	-2.59706	-0.237437	1.67334
19.1	-2.57906	-0.233955	1.66555
19.2	-2.55544	-0.227256	1.67025
19.3	-2.51979	-0.224535	1.67495
19.4	-2.49277	-0.218526	1.67966
19.5	-2.46276	-0.215103	1.68434
19.6	-2.42428	-0.208616	1.68898
19.7	-2.38576	-0.201327	1.68178
19.8	-2.3531	-0.196482	1.67798
19.9	-2.33916	-0.192199	1.68198
20	-2.31746	-0.189029	1.68942
20.1	-2.28387	-0.184517	1.68961
20.2	-2.2553	-0.180941	1.67733
20.3	-2.2299	-0.177672	1.68282
20.4	-2.20259	-0.171105	1.67802
20.5	-2.18565	-0.164562	1.67312
20.6	-2.16549	-0.160039	1.6609
20.7	-2.15734	-0.154901	1.64848
20.8	-2.14322	-0.153548	1.65346
20.9	-2.11316	-0.15321	1.65356
21	-2.07868	-0.151466	1.64868
21.1	-2.05868	-0.148844	1.64376
21.2	-2.04169	-0.141304	1.63879
21.3	-2.02473	-0.137698	1.63402
21.4	-2.0078	-0.131009	1.64281
21.5	-1.9909	-0.125551	1.63143
21.6	-1.96719	-0.119332	1.61912
21.7	-1.93536	-0.114869	1.61817
21.8	-1.92701	-0.105993	1.617
21.9	-1.9236	-0.099927	1.60886
22	-1.90048	-0.0928806	1.60715
22.1	-1.87385	-0.0881903	1.60739
22.2	-1.84722	-0.083032	1.59879
22.3	-1.82438	-0.0783054	1.58862
22.4	-1.80752	-0.0720394	1.58232
22.5	-1.77496	-0.0685888	1.57598
22.6	-1.75525	-0.0638888	1.56621
22.7	-1.73563	-0.0601402	1.5633
22.8	-1.72035	-0.0540761	1.55695
22.9	-1.70819	-0.0496888	1.55158
23	-1.69822	-0.0430175	1.56361
23.1	-1.69563	-0.0399586	1.57668
23.2	-1.69311	-0.039024	1.58753
23.3	-1.66031	-0.0364331	1.59833
23.4	-1.64847	-0.0334847	1.59674
23.5	-1.63668	-0.0297384	1.59504
23.6	-1.62494	-0.0251718	1.59326
23.7	-1.61327	-0.0208624	1.59287
23.8	-1.60167	-0.0181094	1.58954
23.9	-1.59012	-0.0112803	1.59091
24	-1.56532	-0.00597996	1.59797
24.1	-1.56102	-0.00176864	1.59691
24.2	-1.54679	-0.00278124	1.59206
24.3	-1.52791	0.00100435	1.58714
24.4	-1.51129	0.00603812	1.58215
24.5	-1.49477	0.00931896	1.5771
24.6	-1.47835	0.0150795	1.57225
24.7	-1.46543	0.0208163	1.57851
24.8	-1.45967	0.0228119	1.56723
24.9	-1.45607	0.0256674	1.56425
25	-1.44924	0.0318665	1.56432
25.1	-1.44827	0.034494	1.56636
25.2	-1.44705	0.0386918	1.57631
25.3	-1.43929	0.0406955	1.57792
25.4	-1.43626	0.0454557	1.57528
25.5	-1.43325	0.0481067	1.58692
25.6	-1.42809	0.0511297	1.5998
25.7	-1.417	0.0528642	1.61247
25.8	-1.409	0.0510298	1.62045
25.9	-1.40806	0.0539795	1.6208
26	-1.40254	0.0566629	1.62102
26.1	-1.38612	0.0605078	1.6211
26.2	-1.38386	0.0622103	1.62104
26.3	-1.3831	0.0668112	1.62081
26.4	-1.37298	0.0696635	1.62046
26.5	-1.37029	0.0737469	1.62002
26.6	-1.37837	0.0788914	1.61957
26.7	-1.3845	0.0802188	1.6189
26.8	-1.38734	0.0824375	1.61807
26.9	-1.38118	0.0863442	1.6171
27	-1.39311	0.085723	1.616
27.1	-1.39834	0.0868418	1.61481
27.2	-1.39704	0.0871154	1.61356
27.3	-1.39583	0.0887198	1.61216
27.4	-1.39469	0.0896711	1.6105
27.5	-1.39757	0.0898904	1.6087
27.6	-1.40768	0.090192	1.62113
27.7	-1.41081	0.0921492	1.61767
27.8	-1.41751	0.0900637	1.62671
27.9	-1.42423	0.0902412	1.63546
28	-1.43095	0.0904993	1.6439
28.1	-1.43766	0.0931568	1.65195
28.2	-1.44439	0.092069	1.64981
28.3	-1.44908	0.0903008	1.66464
28.4	-1.4503	0.0891553	1.67459
28.5	-1.45159	0.0902041	1.68152
28.6	-1.45295	0.0917956	1.68491
28.7	-1.45408	0.0886628	1.68886
28.8	-1.45515	0.0874272	1.70044
28.9	-1.45887	0.0860787	1.70617
29	-1.46278	0.0859674	1.71156
29.1	-1.46551	0.0843723	1.71663
29.2	-1.46571	0.0824423	1.72127
29.3	-1.47226	0.0787223	1.72552
29.4	-1.47526	0.0748698	1.72944
29.5	-1.47614	0.0712903	1.73476
29.6	-1.47713	0.0679175	1.73633
29.7	-1.48795	0.066681	1.73931
29.8	-1.50009	0.064055	1.74193
29.9	-1.5122	0.061449	1.74417
30	-1.52623	0.0592396	1.74934
30.1	-1.54125	0.0559078	1.7602
30.2	-1.54842	0.0529007	1.76412
30.3	-1.56047	0.049328	1.76439
30.4	-1.57249	0.0445898	1.76905
30.5	-1.5845	0.0401805	1.76347
30.6	-1.59648	0.0366767	1.75352
30.7	-1.59909	0.0315694	1.74836
30.8	-1.61223	0.0258009	1.74713
30.9	-1.62521	0.0196118	1.7455
31	-1.63509	0.0137013	1.74434
31.1	-1.63712	0.00909165	1.74105
31.2	-1.63929	0.00329008	1.73687
31.3	-1.64159	-0.00416075	1.72925
31.4	-1.64402	-0.00828041	1.72131
31.5	-1.64659	-0.0131201	1.71304
31.6	-1.64929	-0.0191357	1.70934
31.7	-1.66127	-0.0260015	1.71264
31.8	-1.68015	-0.033008	1.71254
31.9	-1.69904	-0.0401213	1.70677
32	-1.71795	-0.048858	1.70055
32.1	-1.72628	-0.0566282	1.69534
32.2	-1.73404	-0.0650232	1.68728
32.3	-1.74181	-0.0734326	1.67926
32.4	-1.74962	-0.0826413	1.6749
32.5	-1.75746	-0.0923733	1.66952
32.6	-1.76536	-0.103396	1.65477
32.7	-1.7733	-0.113066	1.6445
32.8	-1.78124	-0.120771	1.64532
32.9	-1.79236	-0.129485	1.64605
33	-1.79816	-0.13909	1.64633
33.1	-1.81208	-0.149598	1.6402
33.2	-1.82784	-0.158727	1.6333
33.3	-1.84365	-0.167832	1.62685
33.4	-1.8595	-0.176619	1.618
33.5	-1.8754	-0.188537	1.60965
33.6	-1.89131	-0.199816	1.60083
33.7	-1.90708	-0.210409	1.5915
33.8	-1.91743	-0.222308	1.58169
33.9	-1.92777	-0.233779	1.5714
34	-1.93811	-0.24549	1.56064
34.1	-1.94846	-0.257374	1.548
34.2	-1.95668	-0.266886	1.53248
34.3	-1.96366	-0.278582	1.51663
34.4	-1.97046	-0.292068	1.50044
34.5	-1.97709	-0.303641	1.48392
34.6	-1.98354	-0.317153	1.46708
34.7	-1.98983	-0.333149	1.4499
34.8	-1.99923	-0.346714	1.4324
34.9	-2.01555	-0.35908	1.41457
35	-2.03189	-0.372126	1.39922
35.1	-2.04826	-0.384867	1.38805
35.2	-2.06382	-0.398778	1.37648
35.3	-2.07441	-0.413789	1.3645
35.4	-2.08504	-0.428471	1.35082
35.5	-2.09568	-0.443793	1.33348
35.6	-2.10123	-0.459489	1.32073
35.7	-2.10993	-0.47469	1.29927
35.8	-2.12767	-0.491584	1.27592
35.9	-2.14654	-0.506843	1.25212
36	-2.16653	-0.523235	1.22788
36.1	-2.18658	-0.540204	1.20321
36.2	-2.20038	-0.557442	1.17811
36.3	-2.21196	-0.574891	1.16395
36.4	-2.22825	-0.592616	1.1529
36.5	-2.24559	-0.608555	1.13698
36.6	-2.25826	-0.623985	1.12051
36.7	-2.2666	-0.639767	1.10551
36.8	-2.27849	-0.656644	1.083
36.9	-2.29411	-0.67508	1.06012
37	-2.3097	-0.693046	1.03686
37.1	-2.32525	-0.710292	1.01322
37.2	-2.33936	-0.728701	0.989225
37.3	-2.34993	-0.747753	0.967535
37.4	-2.36046	-0.765868	0.94569
37.5	-2.37097	-0.785744	0.923393
37.6	-2.37953	-0.805367	0.900648
37.7	-2.38785	-0.823981	0.877458
37.8	-2.39612	-0.842598	0.853827
37.9	-2.41033	-0.862676	0.82976
38	-2.42336	-0.881333	0.80526
38.1	-2.43384	-0.901138	0.776956
38.2	-2.4443	-0.920648	0.748246
38.3	-2.4547	-0.943018	0.729234
38.4	-2.46505	-0.964314	0.703157
38.5	-2.47539	-0.983526	0.676964
38.6	-2.48587	-1.00318	0.657076
38.7	-2.4981	-1.02385	0.636941
38.8	-2.51274	-1.04566	0.616553
38.9	-2.5294	-1.06871	0.595878
39	-2.54262	-1.08918	0.566173
39.1	-2.55769	-1.10908	0.53414
39.2	-2.58173	-1.13186	0.504527
39.3	-2.60839	-1.15653	0.478771
39.4	-2.63517	-1.18115	0.452694
39.5	-2.66207	-1.20226	0.426299
39.6	-2.68941	-1.22506	0.400236
39.7	-2.71716	-1.24824	0.37991
39.8	-2.742	-1.27172	0.359433
39.9	-2.75594	-1.29487	0.338804
40	-2.7718	-1.31687	0.318005
40.1	-2.79609	-1.33818	0.297035
40.2	-2.82044	-1.3598	0.2759
40.3	-2.84485	-1.38391	0.251058
40.4	-2.86093	-1.40591	0.21775
40.5	-2.87329	-1.4306	0.197631
40.6	-2.88566	-1.45555	0.171332
40.7	-2.90979	-1.47879	0.143592
40.8	-2.94194	-1.50256	0.11057
40.9	-2.97135	-1.52702	0.0740387
41	-2.9839	-1.55	0.0411417
41.1	-3.00331	-1.57528	0.00801332
41.2	-3.02644	-1.59803	-0.0297762
41.3	-3.04124	-1.62052	-0.0588843
41.4	-3.05597	-1.64519	-0.0917177
41.5	-3.07063	-1.67066	-0.115362
41.6	-3.0853	-1.69482	-0.142174
41.7	-3.10953	-1.71944	-0.169179
41.8	-3.13705	-1.74554	-0.199912
41.9	-3.15138	-1.77384	-0.233987
42	-3.18381	-1.79883	-0.259377
42.1	-3.20814	-1.82229	-0.282882
42.2	-3.23328	-1.84687	-0.30681
42.3	-3.26769	-1.87272	-0.330334
42.4	-3.30218	-1.89639	-0.354269
42.5	-3.32728	-1.92275	-0.378354
42.6	-3.36758	-1.95037	-0.402589
42.7	-3.39344	-1.9744	-0.426999
42.8	-3.43314	-1.99786	-0.451579
42.9	-3.46488	-2.0219	-0.474888
43	-3.5008	-2.04811	-0.501077
43.1	-3.53682	-2.07352	-0.527691
43.2	-3.57293	-2.09993	-0.551169
43.3	-3.60913	-2.12438	-0.576391
43.4	-3.6405	-2.14868	-0.601743
43.5	-3.65977	-2.17299	-0.627224
43.6	-3.67905	-2.19995	-0.652831
43.7	-3.69836	-2.22425	-0.678562
43.8	-3.71768	-2.25112	-0.704414
43.9	-3.73702	-2.27858	-0.730385
44	-3.75637	-2.30408	-0.756474
44.1	-3.77574	-2.33112	-0.782676
44.2	-3.79513	-2.36024	-0.809009
44.3	-3.81453	-2.3869	-0.835509
44.4	-3.8379	-2.4167	-0.8654
44.5	-3.87414	-2.44392	-0.904952
44.6	-3.91044	-2.47236	-0.934021
44.7	-3.95803	-2.49889	-0.952217
44.8	-4.01099	-2.52848	-0.970463
44.9	-4.04768	-2.55467	-0.996346
45	-4.07325	-2.58018	-1.02505
45.1	-4.11	-2.60626	-1.05074
45.2	-4.13788	-2.63201	-1.07803
45.3	-4.16669	-2.66037	-1.11167
45.4	-4.20353	-2.68611	-1.13869
45.5	-4.24042	-2.71227	-1.16054
45.6	-4.27738	-2.73934	-1.18821
45.7	-4.30738	-2.76911	-1.21593
45.8	-4.33605	-2.79417	-1.24374
45.9	-4.37329	-2.82282	-1.27163
46	-4.41403	-2.85121	-1.29535
46.1	-4.45709	-2.87688	-1.32093
46.2	-4.50023	-2.90811	-1.3505
46.3	-4.53788	-2.93688	-1.37551
46.4	-4.56633	-2.9629	-1.39306
46.5	-4.59778	-2.9908	-1.41065
46.6	-4.63535	-3.01708	-1.42822
46.7	-4.67296	-3.04662	-1.44875
46.8	-4.7106	-3.07535	-1.47265
46.9	-4.75173	-3.10221	-1.49248
47	-4.79489	-3.13545	-1.51118
47.1	-4.8381	-3.16178	-1.5299
47.2	-4.8759	-3.18679	-1.54864
47.3	-4.91363	-3.21596	-1.56742
47.4	-4.94851	-3.24478	-1.58622
47.5	-4.98181	-3.27371	-1.60796
47.6	-5.0233	-3.30359	-1.63311
47.7	-5.06477	-3.33333	-1.64263
47.8	-5.10637	-3.3621	-1.67206
47.9	-5.148	-3.39026	-1.69961
48	-5.18965	-3.41944	-1.70878
48.1	-5.23132	-3.44724	-1.72877
48.2	-5.27301	-3.47692	-1.7383
48.3	-5.31466	-3.50675	-1.76095
48.4	-5.35628	-3.53694	-1.78362
48.5	-5.39792	-3.56617	-1.80247
48.6	-5.43956	-3.59526	-1.81231
48.7	-5.48121	-3.62276	-1.83114
48.8	-5.51753	-3.65056	-1.84997
48.9	-5.5511	-3.67546	-1.86883
49	-5.5987	-3.70464	-1.88775
49.1	-5.64631	-3.73502	-1.90668
49.2	-5.68975	-3.76362	-1.9256
49.3	-5.73149	-3.79226	-1.94446
49.4	-5.77322	-3.8219	-1.95977
49.5	-5.81493	-3.84962	-1.98226
49.6	-5.85662	-3.88021	-2.00158
49.7	-5.8983	-3.9087	-2.02604
49.8	-5.93998	-3.93423	-2.0417
49.9	-5.97946	-3.96098	-2.0578
50	-6.01889	-3.99146	-2.07666
50.1	-6.05761	-4.01875	-2.09553
50.2	-6.10083	-4.04319	-2.11444
50.3	-6.14664	-4.07147	-2.13334
50.4	-6.19025	-4.10038	-2.14888
50.5	-6.23199	-4.12958	-2.17064
50.6	-6.28073	-4.16062	-2.19003
50.7	-6.33663	-4.18909	-2.20887
50.8	-6.38742	-4.21813	-2.22769
50.9	-6.43561	-4.24322	-2.24654
51	-6.48376	-4.2718	-2.25737
51.1	-6.53189	-4.30036	-2.26818
51.2	-6.58002	-4.32931	-2.27898
51.3	-6.61847	-4.35874	-2.2898
51.4	-6.65529	-4.38859	-2.30063
51.5	-6.69209	-4.41615	-2.31504
51.6	-6.72889	-4.44311	-2.33358
51.7	-6.76974	-4.4708	-2.35213
51.8	-6.81436	-4.49961	-2.36897
51.9	-6.85101	-4.52661	-2.37407
52	-6.88765	-4.55652	-2.38715
52.1	-6.92429	-4.58595	-2.40493
52.2	-6.96816	-4.61593	-2.42271
52.3	-7.01781	-4.64564	-2.44049
52.4	-7.0674	-4.67533	-2.45577
52.5	-7.11699	-4.70321	-2.46591
52.6	-7.15188	-4.73078	-2.47605
52.7	-7.18471	-4.76061	-2.48904
52.8	-7.22503	-4.78836	-2.50474
52.9	-7.27132	-4.81656	-2.51907
53	-7.32406	-4.84397	-2.53233
53.1	-7.3768	-4.87313	-2.53817
53.2	-7.41927	-4.90225	-2.54769
53.3	-7.45836	-4.93014	-2.55841
53.4	-7.49744	-4.9584	-2.56696
53.5	-7.54073	-4.98958	-2.57631
53.6	-7.5901	-5.01769	-2.58584
53.7	-7.63943	-5.04625	-2.59971
53.8	-7.68874	-5.07526	-2.61995
53.9	-7.73805	-5.10445	-2.64019
54	-7.78736	-5.13266	-2.65738
54.1	-7.83667	-5.16127	-2.67152
54.2	-7.87901	-5.18912	-2.68566
54.3	-7.91824	-5.21748	-2.69979
54.4	-7.96007	-5.24487	-2.71393
54.5	-8.02369	-5.27509	-2.72807
54.6	-8.08347	-5.30552	-2.74221
54.7	-8.1329	-5.33512	-2.75635
54.8	-8.18225	-5.36302	-2.76628
54.9	-8.23158	-5.39034	-2.77385
55	-8.28092	-5.41874	-2.78143
55.1	-8.32984	-5.44971	-2.78906
55.2	-8.37177	-5.47764	-2.79668
55.3	-8.41076	-5.5056	-2.8043
55.4	-8.44976	-5.53462	-2.81192
55.5	-8.48875	-5.56523	-2.82324
55.6	-8.52774	-5.59689	-2.84323
55.7	-8.56674	-5.62796	-2.86323
55.8	-8.61238	-5.65607	-2.87305
55.9	-8.6651	-5.68488	-2.88146
56	-8.71782	-5.71504	-2.88804
56.1	-8.76666	-5.74444	-2.89462
56.2	-8.81039	-5.77069	-2.90121
56.3	-8.85412	-5.79692	-2.90779
56.4	-8.89784	-5.82621	-2.91437
56.5	-8.94157	-5.85463	-2.92096
56.6	-8.9853	-5.88096	-2.92754
56.7	-9.03373	-5.90683	-2.93412
56.8	-9.08529	-5.93482	-2.94071
56.9	-9.13685	-5.96298	-2.94729
57	-9.18841	-5.98928	-2.95388
57.1	-9.23997	-6.01631	-2.96048
57.2	-9.29847	-6.04252	-2.96711
57.3	-9.35776	-6.07041	-2.97603
57.4	-9.41705	-6.09721	-2.99147
57.5	-9.47362	-6.126	-3.00692
57.6	-9.51471	-6.15507	-3.02236
57.7	-9.55576	-6.18419	-3.03783
57.8	-9.60059	-6.21126	-3.05311
57.9	-9.64869	-6.23582	-3.06213
58	-9.69967	-6.26224	-3.07115
58.1	-9.74676	-6.28926	-3.08017
58.2	-9.79096	-6.31726	-3.08919
58.3	-9.83516	-6.34683	-3.09821
58.4	-9.87936	-6.37698	-3.10723
58.5	-9.92356	-6.4048	-3.11625
58.6	-9.96776	-6.43433	-3.12527
58.7	-10.012	-6.46517	-3.13429
58.8	-10.0562	-6.49422	-3.14331
58.9	-10.1004	-6.5222	-3.15287
59	-10.1446	-6.55332	-3.16507
59.1	-10.1888	-6.57968	-3.17726
59.2	-10.233	-6.61066	-3.18945
59.3	-10.2772	-6.63698	-3.20165
59.4	-10.3223	-6.6644	-3.21384
59.5	-10.373	-6.69389	-3.2235
59.6	-10.4237	-6.72085	-3.23235
59.7	-10.4745	-6.75025	-3.24119
59.8	-10.5252	-6.77821	-3.25003
59.9	-10.5759	-6.80604	-3.25888
60	-10.6266	-6.83782	-3.26772
60.1	-10.6773	-6.86563	-3.27656
60.2	-10.7281	-6.89378	-3.2854
60.3	-10.7788	-6.92357	-3.29186
60.4	-10.8295	-6.95369	-3.29662
60.5	-10.8802	-6.98272	-3.30138
60.6	-10.9309	-7.00947	-3.30614
60.7	-10.9817	-7.03711	-3.31438
60.8	-11.0324	-7.06784	-3.32336
60.9	-11.0831	-7.09705	-3.33237
61	-11.1338	-7.12542	-3.34138
61.1	-11.1845	-7.15275	-3.35039
61.2	-11.2353	-7.18158	-3.35941
61.3	-11.286	-7.21043	-3.36859
61.4	-11.3367	-7.23985	-3.37937
61.5	-11.3874	-7.26596	-3.39015
61.6	-11.4381	-7.29694	-3.40092
61.7	-11.4889	-7.32405	-3.4117
61.8	-11.5396	-7.35415	-3.42248
61.9	-11.5903	-7.38241	-3.43326
62	-11.641	-7.41195	-3.44359
62.1	-11.6917	-7.44048	-3.45058
62.2	-11.7422	-7.46838	-3.45757
62.3	-11.789	-7.49658	-3.46456
62.4	-11.8359	-7.52387	-3.47155
62.5	-11.8828	-7.55332	-3.47855
62.6	-11.9318	-7.58261	-3.48758
62.7	-11.9825	-7.60944	-3.49769
62.8	-12.0332	-7.63628	-3.5078
62.9	-12.0839	-7.66537	-3.51791
63	-12.1346	-7.69516	-3.52635
63.1	-12.1853	-7.72597	-3.53345
63.2	-12.236	-7.7555	-3.54056
63.3	-12.2866	-7.78447	-3.54849
63.4	-12.3373	-7.8145	-3.55749
63.5	-12.388	-7.84281	-3.56648
63.6	-12.4373	-7.86902	-3.57547
63.7	-12.4885	-7.89591	-3.58447
63.8	-12.5396	-7.92322	-3.59346
63.9	-12.5907	-7.95038	-3.60246
64	-12.6414	-7.97661	-3.61145
64.1	-12.6921	-8.00375	-3.62045
64.2	-12.7428	-8.03069	-3.62944
64.3	-12.7935	-8.05934	-3.63843
64.4	-12.8442	-8.08807	-3.64743
64.5	-12.8949	-8.11719	-3.65642
64.6	-12.9456	-8.14517	-3.66542
64.7	-12.9963	-8.17509	-3.67441
64.8	-13.047	-8.20231	-3.68341
64.9	-13.0977	-8.23112	-3.69241
65	-13.1484	-8.25865	-3.70142
65.1	-13.1991	-8.28456	-3.71043
65.2	-13.25	-8.31446	-3.71943
65.3	-13.3031	-8.34362	-3.72844
65.4	-13.3578	-8.37117	-3.73745
65.5	-13.4089	-8.39886	-3.74645
65.6	-13.4601	-8.42888	-3.75546
65.7	-13.5112	-8.45867	-3.76446
65.8	-13.5624	-8.48846	-3.77347
65.9	-13.6135	-8.51929	-3.78248
66	-13.6646	-8.54591	-3.79148
66.1	-13.7158	-8.57209	-3.80049
66.2	-13.7669	-8.60132	-3.8095
66.3	-13.818	-8.62934	-3.8185
66.4	-13.8692	-8.65838	-3.82751
66.5	-13.9203	-8.68541	-3.83652
66.6	-13.9714	-8.71486	-3.84552
66.7	-14.0226	-8.74269	-3.85333
66.8	-14.0737	-8.77101	-3.86061
66.9	-14.1248	-8.7986	-3.86788
67	-14.1731	-8.8296	-3.87516
67.1	-14.2225	-8.85819	-3.88243
67.2	-14.2686	-8.88635	-3.88971
67.3	-14.316	-8.9159	-3.89698
67.4	-14.365	-8.94469	-3.90426
67.5	-14.4157	-8.9735	-3.91168
67.6	-14.4664	-9.00358	-3.9212
67.7	-14.5171	-9.0316	-3.93073
67.8	-14.5678	-9.05923	-3.94026
67.9	-14.6185	-9.08913	-3.94978
68	-14.6691	-9.1182	-3.95931
68.1	-14.7157	-9.14611	-3.96884
68.2	-14.7606	-9.17281	-3.97836
68.3	-14.8055	-9.20149	-3.98789
68.4	-14.8504	-9.23073	-3.99742
68.5	-14.8952	-9.2592	-4.00694
68.6	-14.9412	-9.28613	-4.01647
68.7	-14.9943	-9.31467	-4.026
68.8	-15.0474	-9.34243	-4.03552
68.9	-15.1005	-9.37043	-4.04505
69	-15.1514	-9.39929	-4.05273
69.1	-15.1996	-9.42735	-4.05962
69.2	-15.2478	-9.45525	-4.06651
69.3	-15.296	-9.48434	-4.0734
69.4	-15.3442	-9.51393	-4.08028
69.5	-15.3923	-9.54311	-4.08717
69.6	-15.4405	-9.5706	-4.09406
69.7	-15.4887	-9.59711	-4.10095
69.8	-15.5369	-9.62407	-4.10783
69.9	-15.585	-9.65391	-4.11472
70	-15.6332	-9.68266	-4.12161
70.1	-15.6814	-9.71114	-4.1285
70.2	-15.7295	-9.74018	-4.13539
70.3	-15.7777	-9.7712	-4.14227
70.4	-15.8259	-9.8009	-4.14916
70.5	-15.874	-9.82811	-4.15605
70.6	-15.9222	-9.85663	-4.16294
70.7	-15.9703	-9.8871	-4.16983
70.8	-16.0185	-9.91778	-4.17671
70.9	-16.0666	-9.94846	-4.1836
71	-16.1148	-9.97848	-4.19049
71.1	-16.1629	-10.0067	-4.19738
71.2	-16.2111	-10.0346	-4.20427
71.3	-16.2592	-10.0629	-4.21115
71.4	-16.3074	-10.0912	-4.21608
71.5	-16.3555	-10.1195	-4.21976
71.6	-16.4036	-10.1482	-4.22344
71.7	-16.4518	-10.1749	-4.22712
71.8	-16.4999	-10.2028	-4.2308
71.9	-16.5481	-10.2302	-4.23449
72	-16.5962	-10.2585	-4.23838
72.1	-16.6443	-10.2868	-4.24563
72.2	-16.6925	-10.3148	-4.25288
72.3	-16.7406	-10.3429	-4.26012
72.4	-16.7888	-10.3715	-4.26737
72.5	-16.8369	-10.3996	-4.27461
72.6	-16.885	-10.4279	-4.28186
72.7	-16.9332	-10.4562	-4.2891
72.8	-16.9813	-10.485	-4.29635
72.9	-17.0295	-10.5131	-4.30359
73	-17.0776	-10.5415	-4.31084

[truncated: 3 more sheets: SuppFig1c, SuppFig1d, SuppFig2]
